# Supplementary material for: Analysis of distinct long noncoding RNA transcriptional fingerprints in pancreatic ductal adenocarcinoma
Source: Cancer Med. 2017 Feb 21;6(3):673–80. doi: 10.1002/cam4.1027 (PMC5345666; doi:10.1002/cam4.1027)
Supplement: Supplementary file 1 — Table S1. Differently expressed lncRNAs in four GEO data sets. [file CAM4-6-673-s001.xlsx]

## Sheet: GSE15471
GName	GSM388076	GSM388077	GSM388078	GSM388079	GSM388080	GSM388081	GSM388082	GSM388083	GSM388084	GSM388085	GSM388086	GSM388087	GSM388088	GSM388089	GSM388090	GSM388091	GSM388092	GSM388093	GSM388094	GSM388095	GSM388096	GSM388097	GSM388098	GSM388099	GSM388100	GSM388101	GSM388102	GSM388103	GSM388104	GSM388105	GSM388106	GSM388107	GSM388108	GSM388109	GSM388110	GSM388111	GSM388112	GSM388113	GSM388114	GSM388115	GSM388116	GSM388117	GSM388118	GSM388119	GSM388120	GSM388121	GSM388122	GSM388123	GSM388124
RP11-244B22.6	3.9446	4.30239	3.52277	3.62094	4.35589	3.76155	3.74774	3.39532	3.98737	9.64355	8.17986	5.76415	4.27877	3.62094	5.00285	8.74802	4.33617	6.92117	3.10502	4.0789	9.90474	9.88672	4.26005	8.80981	3.88497	3.684	4.45496	3.72386	6.32976	10.5631	3.52171	4.41781	4.57807	3.61	3.9359	4.96876	4.65376	6.01475	3.72714	11.1381	11.0414	11.3066	11.4032	11.0241	10.848	11.3735	10.3897	8.38631	8.1116
VCAN-AS1	8.93312	8.51206	6.34036	6.6995	6.19278	6.25029	6.12825	7.71872	6.64484	12.41	9.44862	8.64828	8.93866	9.23607	8.00933	12.1526	7.70185	8.62437	6.7003	7.66069	11.5124	11.9404	6.41971	10.7087	6.56182	5.92571	6.98748	7.27856	10.2324	12.2784	7.75103	8.17477	7.74517	7.70121	6.7277	7.1185	7.25075	8.70537	7.66184	12.0592	11.9065	12.3521	12.5602	12.0322	12.208	12.4955	12.0804	11.5541	10.7593
AC007750.5	5.56314	5.32764	5.80849	5.56355	6.01759	5.35755	5.68848	5.09667	5.5994	9.82168	3.96703	4.201	4.47	4.09992	5.80289	9.17482	6.47643	7.3273	6.11712	6.52027	9.6231	9.38444	6.05446	8.63913	5.9073	5.5751	4.75367	5.48321	6.99682	10.3133	4.69162	3.94882	5.94918	5.33959	6.01439	5.48148	6.02225	6.65351	4.38746	9.91517	9.93819	10.3173	10.3102	9.7385	9.74807	10.0153	9.79588	8.35496	7.94038
CMP21-97G8.2	6.33088	6.29901	4.06825	3.70959	4.23884	4.25898	3.66993	4.23238	3.73739	8.72158	3.85655	3.22668	3.62397	3.37645	4.63147	8.80649	6.10156	6.65346	4.8724	5.79852	10.5847	6.41394	3.84703	7.64865	4.86162	3.79029	5.25843	3.57096	8.16255	8.66902	3.77536	3.48889	3.72511	4.49137	4.17607	5.16978	4.52798	5.24281	4.04018	6.31967	6.66466	9.05849	8.56663	8.26687	7.94828	8.39601	9.7576	8.03023	6.25429
MMP12	9.22614	9.44395	3.96641	4.02463	4.26161	3.81156	3.88855	8.6259	3.92016	7.9789	6.96782	9.94621	6.36562	5.78588	3.71136	6.92987	3.36843	4.41584	3.72192	4.41131	4.48628	7.93206	3.53758	4.83435	3.88133	3.68329	3.61754	4.50382	9.78535	9.60009	6.69117	5.37292	3.36261	3.7648	4.12198	4.67611	3.49469	4.58397	8.91389	12.3637	12.546	8.99598	8.56933	9.97299	9.77643	6.2796	5.70275	5.24941	10.5416
RP11-91I20.3	5.16314	5.34219	2.65533	2.54223	2.77552	2.69549	2.86169	5.18374	2.58599	5.64935	4.63208	3.0166	3.25173	3.51964	2.89922	5.48177	2.79727	3.89529	2.87573	2.53784	5.46564	7.19294	2.57706	6.03466	2.84896	2.76193	3.24268	3.09915	4.96609	7.36687	3.02632	3.15762	2.49952	2.65332	2.433	3.70349	2.40576	2.37875	4.55021	6.67266	7.05171	6.67485	6.44745	7.01424	6.69478	6.78215	6.46338	5.29488	5.01246
CTB-43E15.3	11.0845	10.7066	3.99356	4.32036	5.25758	5.18532	4.42995	7.7974	4.32933	9.83418	7.50663	7.51843	4.7587	5.28458	6.70864	8.77457	5.68864	4.70109	4.69018	3.86287	7.22234	9.52331	5.20802	6.85453	5.00814	4.52656	4.71146	4.66849	8.93862	9.88819	3.88078	5.12954	5.28634	5.75476	4.44654	4.78853	4.26577	4.61771	7.58859	10.6995	10.6717	8.91361	9.04203	9.08461	8.91022	7.84108	7.888	9.82213	10.0218
RP11-94B19.5	3.65641	3.40928	4.11087	3.54424	2.79501	3.11955	3.44114	4.21382	3.80824	6.07785	6.00338	5.06633	5.33792	5.43928	3.36385	5.83419	3.81149	4.05371	3.53615	3.4638	5.70006	6.39432	3.22103	4.7141	4.06466	3.55863	3.73221	3.74889	5.19561	6.68864	4.04341	4.27375	3.53852	3.2711	3.3325	3.662	3.53999	3.3622	3.73751	7.26789	7.24962	7.994	7.59909	6.6431	6.30959	6.53358	6.42881	6.12631	5.27914
RP3-428L16.2	3.3992	3.62354	3.89059	3.72441	3.95059	3.93113	3.83308	4.65647	3.84018	8.13382	4.87342	4.6165	4.31809	4.09414	4.391	5.737	5.64132	4.27375	4.01645	4.0402	6.17171	9.5453	3.9505	5.83036	4.77825	3.94186	4.31549	3.8247	5.25439	8.00446	3.79025	4.169	3.97766	3.83137	3.90128	3.66895	3.48566	3.89447	4.14858	5.58105	6.22173	8.73065	8.5751	6.85406	6.70997	8.31136	8.86676	6.69609	5.99748
CTC-518B2.12	4.73129	4.5965	5.78276	5.55234	5.42769	5.49811	5.67576	4.98308	5.03563	8.85461	5.75991	5.25646	5.2432	5.03528	5.06822	6.41246	5.1074	4.69953	5.787	5.41935	6.10661	4.74183	5.01944	5.05403	5.51553	5.43811	5.01328	5.15187	4.6095	4.85872	4.87875	4.85443	5.42097	5.09264	5.66163	5.39277	4.91642	5.76712	4.45434	7.56569	7.98608	9.52089	9.396	8.73591	8.82183	9.45335	6.70531	5.18656	8.80108
CTD-2561F5.1	9.88515	9.7488	6.69779	6.49137	6.79143	6.17607	6.87733	10.0989	6.709	10.6225	9.02752	9.04949	8.97658	8.2984	7.4711	10.3781	7.23779	7.77973	6.58004	7.37971	9.34663	10.6037	7.83613	8.68823	7.12544	6.32562	7.78074	7.34133	10.0015	10.8789	7.99924	8.82906	6.79692	6.28774	6.8086	6.87977	7.1335	6.36026	10.0207	11.2056	10.9205	10.6457	10.3445	10.2397	10.1083	10.8092	10.3442	9.80602	10.5872
RP11-77C3.3	4.60971	4.67677	5.69604	5.67727	7.20518	7.03069	6.11709	4.75468	5.50965	8.78646	8.57837	11.1334	9.68385	11.9207	5.58908	7.13127	7.07695	5.77788	5.65879	7.01114	8.94478	5.32203	5.62374	7.45763	6.5838	6.07085	5.99049	5.22667	5.35132	8.52743	9.12958	8.81514	6.01537	6.71118	5.438	7.61533	5.62132	7.88177	4.90908	5.64357	4.94279	11.0718	10.4866	11.2735	10.8004	7.32463	7.77737	6.98338	9.66478
RP11-303E16.5	8.45984	8.09111	6.22426	5.54802	5.68365	5.52972	5.69484	8.28985	5.6921	9.97151	7.57835	8.36956	7.06496	7.51392	6.97399	9.95305	6.63609	6.7959	5.77035	6.61125	8.47601	9.02679	5.81617	8.01769	5.78793	5.55452	6.4055	6.25502	8.47685	9.81201	5.9215	6.19826	6.04355	6.10754	5.21199	5.00586	6.26465	5.72188	7.4281	10.6407	10.3269	9.43787	9.23212	8.68227	8.60958	8.48879	9.31815	9.29255	9.08054
RP11-334E6.12	8.28957	8.42465	6.62182	6.82851	6.47031	6.48284	6.62432	6.81046	6.81531	9.23544	7.28547	6.18199	6.5953	6.53023	6.50451	9.61039	6.84505	7.21879	6.91799	7.00521	9.51149	9.52314	6.80911	8.07288	6.67006	6.40763	6.80663	6.94532	8.71611	9.21703	5.83038	6.25109	6.84292	6.72321	6.54507	7.74104	7.052	7.23529	7.25012	9.18484	9.38771	9.84677	9.63309	9.15564	9.09555	9.24205	10.1326	8.81593	7.97758
RP11-378I6.1	4.09912	4.15445	4.56533	4.49795	5.66273	5.24778	5.62776	4.34171	5.02734	5.63307	5.22122	5.75359	5.54684	10.606	4.49119	5.23631	4.90801	4.7326	4.35071	5.23971	6.18016	4.26275	4.96881	5.17655	4.81744	4.84097	5.35621	4.6919	4.72565	4.24284	5.27345	5.21791	5.04386	5.75529	5.09629	4.93586	4.98036	6.24882	3.89813	4.31947	3.93924	9.80708	9.52618	8.37974	7.83647	8.69923	5.54521	4.2497	6.45818
RP11-43F13.4	9.31514	9.26989	5.32168	5.4104	5.3053	5.33332	5.20059	7.49264	5.19823	8.19541	6.86596	8.31375	7.10335	7.31119	6.40479	8.50851	6.91332	6.82739	5.15658	6.02472	8.26931	7.93614	6.44633	7.31484	7.92897	5.09801	6.85494	5.65798	7.92746	8.31177	6.6068	7.73194	6.02248	7.16551	5.72181	4.67314	5.81143	7.19972	8.00314	9.34406	9.38558	9.21593	9.34495	8.99655	9.119	7.75646	8.02395	7.27777	7.92073
EAF1-AS1	4.11504	3.61879	3.47517	4.25748	3.97613	4.35104	3.88224	3.61505	4.57473	8.08459	3.98104	3.69215	3.6153	3.72238	3.74378	5.55693	3.82751	4.69225	3.74531	4.52411	6.17393	5.15908	3.92101	4.82064	4.30852	3.80137	3.76187	4.5473	3.6642	6.78215	3.78333	3.80539	3.89952	4.45166	4.14024	4.50685	4.16773	4.40131	3.37079	7.31112	7.48079	6.84735	6.48861	6.61687	6.22407	5.79413	5.26497	6.29237	5.74287
CTD-2033D15.1	9.13271	8.93496	5.73331	6.01804	5.46765	5.82002	5.77283	8.70318	5.67216	10.2733	9.38114	7.71393	7.87636	6.18357	8.13358	9.94073	6.53777	6.97137	5.82994	6.17329	9.44692	11.0009	5.99487	8.11291	6.67971	6.79788	6.9724	6.62853	8.22763	9.62294	5.88815	6.43536	6.24001	6.9249	6.49023	5.76035	6.40931	7.20443	8.81181	9.23962	9.50567	9.06504	8.82978	8.5089	8.37808	9.41796	10.9486	9.2323	8.86577
STARD4-AS1	8.4155	8.46097	5.60572	5.63268	5.78146	5.5774	5.71955	6.50353	5.79059	7.72249	7.38905	6.02885	6.66914	6.95994	6.04459	7.07743	6.62612	6.50628	6.06599	6.05468	7.86479	8.39052	6.33879	7.60286	6.73684	5.81549	6.69704	5.70787	6.8747	8.78658	6.40424	6.87316	6.51215	5.85215	5.81356	5.38291	5.85423	6.53054	6.63218	8.35159	8.49311	8.93675	8.93979	8.89132	8.91639	8.70753	8.10558	7.07613	6.80687
RP11-715C4.1	5.26699	5.26564	3.57772	3.40274	3.07907	3.22733	4.1411	5.33303	2.97856	6.16435	3.6095	3.46672	3.68154	4.09941	3.83155	5.12155	6.68422	3.99755	4.02556	3.25392	8.13	5.88114	3.51058	5.73958	4.96385	4.47875	4.41591	3.0442	4.74769	5.50564	3.05804	3.40869	4.44591	3.39632	2.95257	4.04572	3.43503	3.84079	5.0762	5.04129	5.11763	7.75514	7.69762	6.20648	6.43126	4.72583	8.63878	4.57162	5.01419
RP11-79N23.1	8.71648	8.7424	6.96045	7.22519	7.30769	7.04442	7.59799	6.56315	7.35257	9.22616	7.80854	6.86813	7.58157	7.5223	6.91806	9.04071	7.26434	7.55141	7.24105	7.25485	9.52434	9.47824	6.72401	8.30294	7.32717	7.62323	6.90182	6.86376	7.32697	9.75512	6.91476	7.20582	6.2075	7.50365	7.12905	8.71819	7.32694	7.16904	6.46421	9.38001	9.38336	10.1951	10.0579	9.36778	9.3639	9.83037	10.0288	7.99819	7.79423
LINC00152	9.63049	9.5685	6.69445	6.46265	6.47669	6.52112	6.44066	8.59655	6.98464	9.1267	7.54131	7.48221	7.57266	7.3547	8.06073	9.21845	7.29163	7.14268	7.45661	7.04101	9.4615	10.5166	6.46296	8.13455	6.75771	7.52891	7.57667	7.72373	9.01585	9.50721	6.91188	7.00203	6.90544	7.36566	6.29946	8.13046	6.86614	7.75521	8.47245	10.3717	10.1479	9.18152	9.35287	9.55877	9.66456	9.28467	9.49971	9.5723	8.99249
HLA-DQB1-AS1	10.7628	10.6579	6.52002	6.145	6.89968	6.7525	6.57883	10.8105	6.29147	10.3716	9.13091	10.3684	9.62979	9.19093	7.72859	9.87115	7.04328	8.16535	6.75017	6.73955	10.0692	9.89188	7.0784	9.07664	7.16196	6.06382	7.0497	7.38525	10.4164	10.7777	9.9844	10.1402	6.84003	6.8939	6.99746	6.11328	7.03776	7.26139	10.6955	10.7126	10.732	9.98824	9.73434	10.2392	10.0121	9.32082	10.0235	9.12226	10.4159
GPR158-AS1	5.25782	5.26596	4.43759	4.74961	5.4658	5.04741	4.53581	4.80341	4.30056	6.52742	5.60928	5.42499	5.63539	9.07247	5.3471	5.82001	4.6739	4.52135	4.96737	6.04233	5.99071	5.35466	4.2873	3.90733	4.58885	4.81565	4.30154	4.02007	5.4986	4.57206	5.59575	5.83283	4.98001	5.87022	4.8207	5.50616	5.08977	6.83191	4.25103	6.51586	6.55222	8.15259	8.01584	7.57311	7.432	8.44325	4.7193	5.7265	6.86075
RP11-386D6.2	7.99216	7.7154	4.48412	4.19147	4.65985	4.83649	5.15908	8.31114	4.19515	8.58192	7.19606	6.91741	6.71853	6.19189	5.60855	8.61527	5.60535	5.72974	3.83164	4.625	8.00341	9.06687	5.13201	6.53808	4.6141	5.06066	5.46889	4.38944	8.59119	8.13575	6.26238	6.52599	5.14057	5.09123	4.94379	4.97439	5.00586	5.01465	9.01043	7.91322	7.95036	7.84115	7.79797	7.50894	7.45271	7.48242	8.76212	7.96426	8.32897
AC091814.3	5.86743	5.94776	6.21915	6.16616	6.17513	6.56295	6.27549	8.13034	6.31908	7.9268	6.55158	5.78507	6.11311	6.78113	7.27147	9.18919	7.01053	7.88417	6.42418	6.76274	9.99325	7.48063	6.59254	7.82789	6.52732	6.21246	7.0375	7.30436	8.08619	8.06859	6.07642	6.07069	6.65508	6.28682	6.73485	6.57685	7.09419	6.53717	8.01753	7.26878	7.52207	7.90088	8.0877	8.18933	8.54044	9.34426	9.66317	8.8629	7.39823
AC068057.1	8.10994	8.15027	4.98633	4.79495	5.13933	5.35705	4.82318	7.63698	5.57095	8.57579	6.8016	6.13783	5.88251	6.1398	5.78989	8.11929	5.31011	5.3105	4.92662	5.39275	7.6303	8.21917	5.07268	6.13799	5.59968	4.58183	5.10132	5.02879	7.88778	7.3135	5.45253	6.02505	5.89318	5.35719	5.16146	5.51122	4.81658	5.84949	7.85652	8.22939	8.23032	7.49926	7.4126	7.85669	7.78567	7.57353	7.70018	7.45195	8.47819
AC008991.1	8.7021	8.79985	6.32564	6.33827	6.17711	5.86236	6.28018	8.60037	6.5011	8.81214	7.75059	8.89013	7.89565	7.80238	6.79448	8.6897	6.90915	7.15553	6.53359	6.34492	8.66419	8.35291	6.75455	7.71397	6.54963	6.07147	7.0552	6.26563	8.82099	9.07553	8.15036	8.3369	6.74211	6.79491	5.59385	4.90646	6.28216	6.31752	8.77381	8.69728	8.65595	9.00259	9.26583	8.93167	9.01507	8.84328	8.46666	8.41341	8.99812
ZEB1-AS1	3.71708	3.96012	3.45981	3.43411	3.343	3.56687	3.64168	5.17834	3.50938	5.70335	3.46679	3.29452	3.16226	3.38264	3.7675	5.94039	3.818	3.69885	3.62114	3.41071	5.29097	5.84094	3.5719	4.35396	3.89351	3.37967	4.23966	3.56866	5.11062	5.42707	3.10589	3.34156	3.3266	3.69029	3.72183	3.80113	3.24257	3.57723	4.80569	6.01078	6.10459	5.618	5.73857	5.59058	5.47169	6.15317	5.24649	4.49523	5.1836
AC000068.5	9.4146	9.82234	6.89273	6.8683	6.23631	5.96161	5.43495	8.285	5.80619	8.67218	7.38516	6.34811	6.899	5.49254	7.28734	9.48805	7.01466	7.28199	5.48976	6.52859	8.77684	8.67564	7.109	7.8236	5.78088	5.75156	7.36669	6.57179	8.31376	8.76692	5.55458	6.18269	6.54035	6.15679	6.6523	6.41194	5.81011	6.79772	9.575	8.93582	9.08476	8.62718	8.73699	8.90771	8.95709	8.87085	8.97911	8.05437	8.5394
RP11-238K6.2	10.5822	10.619	4.68687	4.61871	3.93498	4.05323	4.12117	5.8963	4.64177	7.27502	6.10411	5.00732	5.70021	5.62848	5.3576	6.29134	5.37604	4.8388	4.36055	4.35087	5.60766	7.00359	3.95895	4.88401	4.58747	4.32214	4.95024	3.8891	6.03258	6.71227	5.64926	5.67589	4.62353	4.04727	4.04526	5.0728	4.10914	4.24393	7.9844	9.26149	9.16581	7.84565	7.10101	7.65048	6.73972	6.89733	6.32856	5.98513	6.61571
WISP1-UT1	4.97783	4.4408	4.01031	3.8574	4.03626	3.81505	3.72522	4.36208	3.90306	7.08524	3.8115	4.28196	4.04026	3.70628	3.67921	6.32701	3.58925	3.72555	4.41334	4.22281	5.9703	5.98172	3.96555	4.45475	3.78929	3.79171	3.5387	3.94511	4.88463	5.96549	4.06563	3.56931	3.77372	4.01844	4.24767	4.49454	3.93947	4.32101	3.79772	6.53313	6.94659	6.27792	6.31778	6.03529	5.61708	6.129	7.4694	5.59571	5.46337
RP5-977B1.11	11.0759	11.0198	8.29579	8.24542	8.30698	8.03666	8.09499	10.3452	8.74743	11.3445	12.3572	10.1316	10.2224	10.1207	10.3761	10.92	8.90354	9.15216	8.05561	8.26108	10.5829	10.7987	8.16211	9.43292	8.4602	8.88642	8.58686	8.29649	10.833	11.012	9.85999	10.3414	8.68768	8.45722	8.19277	7.726	8.2955	9.51914	10.5611	11.0482	11.024	11.3552	11.2617	11.0549	10.978	11.3315	11.1705	11.1705	10.4584
AC131025.8	8.24515	8.41781	4.62752	4.78945	4.59151	4.5941	4.74896	5.8612	4.83166	7.11137	10.1639	5.50805	6.84119	6.17102	6.08879	8.12744	5.68083	4.43401	4.80429	4.54016	6.56536	6.54584	4.71978	5.3782	4.37187	4.70701	4.75713	4.64352	6.90997	7.68291	6.50045	6.86256	4.72453	4.42141	4.54881	4.92859	4.57234	5.81038	8.57127	8.19678	8.31532	8.16276	8.06329	7.2663	7.27467	7.58463	6.89637	7.85182	6.68669
RP11-265E18.1	7.99279	8.13077	5.35838	5.31528	5.19237	5.21907	4.65793	7.11616	5.24	7.81388	6.18823	7.43958	6.70633	6.24533	5.97486	7.47657	5.29212	5.41425	5.78904	5.59221	6.75791	7.82648	5.25305	5.58934	4.96597	5.32408	5.72424	5.26305	7.48287	7.67222	5.3623	6.30064	4.61023	5.14972	5.82869	6.50593	5.32131	5.61671	7.34977	7.87824	8.07305	8.19302	8.27866	8.16191	8.51613	8.52141	7.60229	6.42375	7.66068
CTD-2247C11.4	10.1571	10.1166	5.90291	5.49155	5.58799	5.37098	5.63133	10.8074	5.86547	10.265	8.43678	8.78787	8.67345	8.57043	7.39086	10.0978	7.12373	7.24363	5.76639	6.27795	9.2878	9.89219	6.3947	8.23833	6.25075	5.90984	6.53976	5.32502	10.6933	9.5612	8.33099	8.60324	6.01667	6.08503	5.85063	7.6457	6.25905	6.60767	10.9516	9.335	9.62278	8.5942	8.54059	8.86142	8.91097	8.0727	9.95086	9.54207	10.6865
RP11-397O8.7	2.96004	2.84188	3.1878	2.93583	2.73667	2.66599	2.65782	2.7341	2.53841	3.33445	2.96883	2.6259	2.81286	3.12126	2.78269	3.64996	3.10434	3.17551	3.14312	2.84641	6.01173	3.49318	2.88228	3.36856	3.41615	2.83727	2.87106	3.05698	3.21721	4.01438	2.81698	2.7999	3.01157	2.66391	3.20966	3.43413	2.99183	3.32662	3.02167	3.13703	3.50195	5.16746	4.77819	5.33481	4.94632	4.91661	6.2532	3.24379	2.97843
RP11-632F7.3	8.29782	8.40658	6.23267	6.50478	5.70465	6.21284	6.02429	7.15351	6.31211	8.54945	7.17928	6.35721	6.52456	6.68313	7.17742	8.59436	6.82779	7.02412	6.23127	6.48389	8.59198	9.06687	6.4597	7.66082	6.59111	6.43063	7.15871	6.69735	7.77066	8.4357	6.1822	6.67839	6.54135	6.19177	6.50687	5.25613	6.37901	6.34347	7.17786	8.48438	8.63421	8.66182	8.65216	8.09022	8.41953	8.66358	9.17925	7.92221	7.21756
AC096579.13	5.36695	5.81254	6.00621	5.67098	6.45452	6.27822	5.82194	6.35482	5.93591	8.71524	10.0263	10.2082	10.2815	6.09821	6.05068	7.76358	5.65534	6.31717	6.2968	5.92928	7.75233	8.33959	5.95167	6.02536	5.94819	5.24207	6.13532	5.92868	6.80092	6.56273	10.5264	11.0092	5.94878	5.88563	5.79392	6.47989	5.36437	6.46214	5.57526	7.73221	8.06909	9.2456	8.89178	9.52567	9.2652	9.20817	7.81497	6.96426	8.26293
AC018866.1	11.7871	11.5759	8.41297	8.21139	8.195	8.22714	8.38464	11.4825	7.87891	11.7832	11.0836	11.2637	11.4266	11.3259	9.45448	10.9216	9.18605	9.31253	9.03226	9.01355	10.2418	11.4668	8.87091	10.2057	8.81525	8.70057	8.95664	8.84202	10.6587	11.9838	11.1215	11.6526	8.83455	9.15121	8.14229	7.94513	8.54175	9.04099	10.7175	12.0134	11.7148	11.6516	11.3588	11.1556	10.765	11.781	11.3284	11.1034	11.6791
RP11-343N15.5	7.81951	8.02146	4.60158	5.12427	5.1649	5.29831	4.44061	7.9127	4.61041	7.74304	6.54601	5.88107	5.78186	5.75689	6.40301	6.71385	5.72446	5.64791	4.08525	5.01599	6.74171	7.25141	5.60902	6.18392	4.97355	5.47633	5.83133	5.26998	7.06529	7.44258	5.38783	6.59236	4.89731	5.08181	4.71953	5.82665	5.44039	4.65774	7.27243	7.85582	7.50955	7.51401	7.44572	7.46704	7.25459	7.10046	7.3705	7.24271	7.52752
RP11-80H8.4	6.99064	6.97462	4.56437	4.93787	4.76023	4.85865	4.58277	7.75267	5.04482	7.67478	8.54521	9.76301	9.47052	7.12202	5.0925	6.16905	4.52385	4.80583	4.96218	4.8582	6.82541	5.32117	4.67633	5.66132	5.88864	4.98554	5.77938	5.48321	7.15722	6.59009	9.39006	9.79168	4.42131	5.00548	4.90769	5.89803	4.75804	5.56683	7.89411	6.95139	7.18524	9.29445	9.11992	9.49686	9.42141	8.03434	6.50821	5.97823	8.06466
CTC-505O3.2	5.58123	5.46135	5.74486	5.61686	6.06298	5.86808	5.57822	5.74684	5.37193	6.51162	5.76037	8.90048	6.44563	9.09641	5.23204	5.99185	5.77353	5.52598	6.14867	5.69663	7.58862	5.94466	5.4149	6.89186	5.86046	5.91418	5.57794	5.93612	6.02953	8.11648	5.98392	5.49704	5.6036	5.67667	5.63343	6.0552	5.60419	6.12074	6.07303	5.92351	5.85119	7.8026	7.99508	8.42966	8.55788	7.69201	7.26517	6.8227	6.293
BX470102.3	4.27039	4.09289	5.02725	4.28689	4.84186	4.93609	4.40204	4.1138	4.45434	5.42034	4.77868	5.96501	6.77174	4.65604	4.14081	4.88224	4.49372	4.41351	4.30116	5.30736	5.04234	6.16782	3.75214	4.71516	3.9521	4.35195	4.05742	4.29433	4.54946	4.24648	4.73525	4.87629	4.34097	4.57548	4.30791	5.00456	4.60897	4.65345	4.33512	5.97914	5.735	7.4252	7.02179	6.60141	6.65661	8.07976	6.18251	5.08794	5.32069
RP11-479J7.1	6.69863	6.45605	4.11354	3.68398	4.15695	4.2713	4.06171	4.87678	3.74976	5.32205	5.17261	6.251	6.43823	6.31345	3.43104	6.06059	4.22546	4.55325	4.14148	4.18316	5.21795	5.53702	4.16711	4.45608	4.61339	3.73975	5.36557	4.3488	4.93571	6.32921	5.0559	4.73467	3.86726	4.04727	3.99118	3.93261	4.26945	4.01078	3.19931	7.2813	7.14095	5.97702	6.02139	6.88265	6.53306	7.248	4.74575	3.72072	5.20797
CTD-3239E11.2	8.70375	8.72717	5.20945	5.28682	4.5708	5.31112	5.49219	7.14309	4.80925	6.89655	5.44821	7.0147	5.83373	6.85376	4.68204	6.9066	4.97867	4.97248	4.79707	5.49586	6.20529	6.68103	4.66034	5.85891	5.96136	4.62619	4.7523	5.21503	7.75196	6.94227	5.91235	6.27461	5.03557	5.6613	5.12294	4.5563	4.9919	6.17789	7.67915	8.4236	8.50658	7.99001	8.1471	7.64126	7.91451	6.12514	5.82217	5.82101	7.38772
RP5-894D12.5	8.69701	8.5419	6.57614	6.50719	6.71171	6.52579	6.70905	8.31826	6.9217	9.85168	10.7201	7.71809	7.66509	7.66581	8.0914	7.72728	7.01564	7.83278	7.97341	6.89173	8.60597	8.51293	6.77587	7.61519	6.63637	7.34617	6.64802	7.48088	8.64352	9.5748	7.24908	7.30709	7.13566	7.04359	6.06779	5.94755	7.17299	7.73536	8.58369	9.34983	9.29618	9.25101	9.00419	8.64174	8.68302	9.07046	9.55279	9.77769	8.67339
RP11-164O23.7	4.77643	4.68639	5.75112	5.24932	5.34596	5.33761	5.5413	5.42484	5.95359	5.57229	5.20672	5.09571	5.69284	5.0609	5.45133	4.73899	5.6335	5.66988	5.60315	6.16569	7.22654	5.4654	6.02166	6.93816	5.69032	5.88666	5.24546	6.54966	5.17226	7.49006	5.25999	5.06247	5.147	6.24013	5.65894	6.45903	5.4561	5.96478	5.39746	5.0312	5.01079	6.06663	6.32926	6.48907	6.87095	8.97587	6.18504	6.38599	5.17953
RP11-342M3.5	8.06054	8.35164	6.54502	6.824	6.80766	6.97132	6.73823	8.03656	6.66406	9.26008	8.88653	6.48406	6.8844	7.18018	7.44095	10.2601	7.24973	7.27568	6.43723	7.09038	9.94418	9.23607	7.31326	7.97563	7.16968	6.93769	7.51738	7.19349	8.90545	8.76828	6.65422	7.02276	6.96048	6.59436	6.79042	7.98955	6.93011	7.29288	8.28701	8.11967	8.32014	8.71255	8.73366	8.79708	8.91638	8.85827	9.55973	8.57162	8.45951
RP11-640N11.2	5.87432	5.68644	4.50855	4.38621	4.8615	4.56944	4.23153	8.23158	4.78719	7.36045	4.74701	5.61257	5.44532	5.64255	4.77659	5.14729	4.77578	4.73509	4.4293	4.82601	4.96227	6.10339	4.59372	5.59885	5.00208	4.80215	4.63286	4.88396	7.15247	7.39818	5.10604	5.55684	4.3323	4.63178	4.65407	4.86599	4.43581	4.65515	8.34832	6.61453	6.63559	6.85322	7.0585	7.34469	7.41302	5.88528	6.73764	6.24652	7.82922
RP11-642D21.1	6.93583	7.15119	4.74744	5.33036	4.91979	4.76206	4.90628	6.85003	4.28067	7.62186	6.18004	4.58197	5.05807	5.84534	4.99163	7.81088	5.43704	5.6318	4.78931	5.181	7.12471	7.23995	4.84283	6.17671	4.98011	4.73285	5.62819	4.6066	7.42409	6.94249	5.02888	4.78827	4.87238	4.98874	4.24379	4.99231	5.11492	4.90819	7.51632	6.65702	6.96001	7.1729	7.01554	6.71416	6.66907	7.36719	7.77858	6.36012	6.70173
LL22NC03-N64E9.1	7.98367	8.07028	6.50981	7.30487	6.43419	6.75846	6.27679	6.29589	6.36391	7.52516	4.21744	3.948	4.05233	3.94745	6.48191	6.73551	7.09844	6.4553	5.35374	7.01245	7.21005	6.62731	6.90708	7.25171	6.80152	6.5678	6.61082	7.10677	7.38119	7.63606	4.12148	4.6232	7.20764	7.53827	7.23271	4.26639	7.00979	4.87096	7.73569	9.41327	9.2802	8.80004	8.98508	8.42627	8.19392	7.63476	5.70625	5.90647	6.59084
RP11-1143G9.4	12.5679	12.181	8.33331	8.4066	11.7428	11.3223	8.50273	12.6139	8.88609	12.7642	12.8777	13.1194	13.797	11.9306	10.0244	12.0627	10.9063	11.0105	8.80553	11.9082	11.0551	11.2894	9.22896	11.8093	9.83428	10.5814	10.7161	9.85047	11.7397	12.3626	13.1914	13.1279	10.6934	12.3247	7.81929	8.68429	9.21864	12.5625	12.9496	12.6985	12.3876	13.5435	13.4552	12.8428	12.5524	10.6969	11.7134	11.9834	12.5674
DSCAM-IT1	10.831	10.5303	8.05372	8.10464	8.18581	7.95407	7.96578	10.9786	7.87026	10.6429	9.73968	9.63546	9.28102	9.40297	9.07131	11.0454	8.6116	8.75092	8.02933	8.6657	10.0024	10.7161	8.15973	9.51033	8.4335	8.49578	8.83971	8.8751	10.5554	10.4948	8.53788	8.64537	8.4927	8.35536	7.90888	5.40299	8.20949	8.26503	11.091	10.6895	10.5055	10.3249	10.3275	10.2236	10.268	10.4362	10.9419	10.3245	10.3976
SSTR5-AS1	7.86859	7.81373	6.30149	6.17556	5.97131	5.83032	6.09393	7.74289	6.03041	7.52736	7.30821	6.94017	7.53227	6.79092	6.81532	7.63704	7.27906	6.75749	6.52697	6.29657	8.61571	7.60774	6.5719	6.85653	6.37504	6.30461	6.51656	6.43782	7.72474	7.51231	7.566	7.72717	6.47766	6.33162	6.30675	6.69058	6.3706	6.66155	7.93337	7.98923	7.6945	8.43612	8.28301	8.75526	8.47896	8.30637	7.97081	7.15468	7.10359
RP11-25K21.6	7.853	7.71965	6.37688	6.21174	6.32911	6.20001	6.85023	8.5062	6.10427	9.24378	7.38419	7.24104	6.37353	7.00881	6.67825	8.9489	6.50164	7.13822	6.57445	6.40752	8.00372	8.7413	6.338	7.76429	6.67129	6.24263	6.47572	6.31989	8.12098	8.84707	6.1903	6.28717	6.47365	6.44907	6.3722	6.13025	6.31292	6.47483	7.52268	9.9521	9.91326	8.54098	8.31188	8.21998	8.15461	7.67121	8.60736	8.70398	8.74512
RP11-728E14.3	5.59307	5.50998	3.9625	4.42397	4.41108	4.18586	5.07695	4.38962	3.896	6.12968	5.03168	6.08492	5.69282	6.83552	4.0991	5.79376	4.57823	4.8814	3.94549	4.02666	5.76124	5.8743	4.63883	5.71652	4.49352	4.41508	5.16777	4.59801	5.18941	6.5934	5.72889	5.60421	4.87012	4.47616	4.05576	3.88031	4.67449	4.58841	4.26714	6.42195	6.56241	6.83744	6.69924	6.86536	6.38612	7.51828	6.01345	5.14386	5.41338
RP11-88L24.4	4.99624	4.77092	6.46991	6.07986	6.76178	5.96001	6.4513	5.21057	6.23569	7.59637	5.06004	5.65656	5.32935	5.28579	5.50285	4.90717	5.95933	5.77503	6.23093	6.05468	6.83772	5.1945	5.9391	5.98297	6.68489	6.08164	5.8777	6.08598	5.26977	5.44509	5.48343	5.41158	6.62789	6.62023	6.16366	6.16818	6.19561	6.17288	4.92749	11.0231	11.1116	6.721	6.77632	7.97708	8.06591	8.06645	6.03968	5.6294	6.51689
RP11-100L22.1	8.14823	7.93148	6.43845	6.67938	6.40319	6.25191	6.13757	8.242	6.7359	8.17434	6.59299	6.55519	5.79846	6.91403	6.95501	8.46159	6.7047	6.44949	6.36975	6.66467	7.67346	8.60255	6.67255	6.96266	6.49658	6.38705	6.50638	6.2383	7.93273	8.33435	6.38183	6.09391	6.78731	6.20117	6.49991	5.76516	6.90228	6.19181	8.30247	9.33835	9.34499	8.24174	8.15154	8.28782	8.10815	8.80843	8.13962	7.53797	8.34575
RP1-142L7.8	5.99509	6.31908	4.97443	5.18607	4.21197	5.0352	5.00419	6.96802	4.16553	7.28874	7.01091	5.91507	6.18236	5.40557	5.0101	6.80326	4.97417	5.15012	4.9145	5.06154	5.71102	7.65261	4.26129	5.244	4.80025	5.04912	5.17393	5.07264	6.331	6.74634	5.20717	5.44189	4.54766	4.90111	4.92099	5.90705	5.23859	5.14261	7.35164	7.64218	7.53748	7.13751	7.04572	6.78618	6.7689	6.97568	7.05497	6.37593	6.26574
SPON1	4.9154	4.88642	5.18061	5.20801	5.14693	5.20213	5.18047	5.20738	5.22502	7.83924	7.50519	6.73684	6.66764	6.05681	5.41568	8.03626	5.64434	5.95712	5.12971	5.29639	7.7188	8.12427	5.16112	6.61461	5.19182	5.10969	5.25933	5.25325	7.10117	7.57091	6.83892	7.05925	5.22879	5.05358	5.03368	5.62486	5.16534	5.54325	5.36305	6.6007	6.72285	7.35509	7.33242	7.21862	7.29598	7.30957	8.56661	6.9028	5.94966
DENND5B-AS1	6.51097	6.54469	5.6052	4.87574	5.25476	5.69363	5.16533	6.46117	4.98424	7.23413	7.76389	6.45331	6.7102	8.21999	6.21171	6.83441	5.30774	4.83885	4.90211	5.26654	5.37431	7.75502	4.91497	5.45588	5.83114	5.28354	5.70349	5.19088	6.60419	5.39359	5.30196	5.69495	5.23519	5.73176	5.24143	6.36633	5.05853	5.98383	6.20557	7.99276	8.21732	8.15389	7.88906	7.34643	7.15908	7.65168	6.35719	7.35196	7.00609
ANKRD10-IT1	8.53619	9.14274	7.37566	7.33956	7.6445	6.72233	7.12856	8.44308	7.13365	8.88642	8.34107	7.4737	7.62629	7.2171	8.36175	8.81065	7.67541	7.88897	6.81043	6.55954	9.04116	8.82442	8.03412	8.43143	7.37699	7.14696	7.89489	7.736	8.77734	9.28877	8.61761	8.85988	7.1617	6.91033	7.60776	4.55728	6.98309	7.37038	9.19596	8.33394	8.95509	9.46154	8.87382	10.1928	9.33463	8.35348	8.68231	8.55159	8.61043
RP11-64I17.1	6.79219	7.09268	4.00269	4.14348	4.26337	4.20803	4.17433	7.4307	4.34054	7.01332	5.49359	6.16352	4.98926	5.65453	5.76314	6.04215	4.94368	5.13489	4.4828	4.17082	5.8805	8.1772	4.94934	5.05696	4.00889	4.44209	4.97259	4.87827	6.80323	6.24679	5.10195	4.74589	4.84677	4.77832	4.36519	4.94891	4.97032	4.84001	6.9378	7.27547	7.55649	6.8595	6.8127	6.75526	6.71768	6.46389	6.93908	6.88158	7.37543
AC034110.1	9.61241	9.27294	8.49928	8.29809	8.45672	8.41681	8.17893	9.04743	8.31684	10.1854	9.40068	10.2998	9.8251	9.91205	8.77569	9.76992	9.09242	8.90097	8.82728	8.63125	9.67103	10.0251	8.29099	9.18571	8.79189	8.43206	8.59602	8.92865	9.33745	10.0142	9.46879	9.57046	8.44112	8.28088	8.41253	7.58313	8.20873	8.84467	8.83154	10.7282	10.3164	10.5226	10.4598	10.7515	10.6613	10.5731	10.249	9.64398	9.90011
RP11-465L10.10	8.84408	8.87299	5.93542	5.72078	6.13786	5.58208	5.8334	10.3248	5.99486	8.71763	6.41381	7.5757	6.56778	6.85732	6.66068	7.78011	5.30221	5.78775	5.76176	6.11513	6.58299	9.93905	5.7065	5.52678	5.84611	6.04144	5.19388	5.14464	10.3822	8.48682	6.50725	6.10919	5.22112	5.97444	5.71535	6.50136	5.60916	5.48131	10.3638	11.8955	11.7489	10.0372	9.73399	8.09159	8.16462	9.11856	7.61172	7.11093	10.1963
CTA-360L10.1	2.97424	3.16682	3.13324	3.17124	3.28448	3.31628	2.89714	3.34797	2.96473	3.57178	3.05992	5.78875	4.20327	7.60393	2.79726	4.18961	3.05029	2.91704	3.38168	2.93055	3.12338	3.28818	2.92404	2.94974	2.64527	2.94629	2.88097	3.01405	3.11291	3.02966	3.65258	4.07931	3.14312	3.12155	3.0177	4.13023	3.40621	3.26504	2.91353	6.03237	6.41437	5.63028	4.84465	6.05972	5.54257	6.78689	3.09463	2.9765	3.33373
RP11-340F14.5	7.19881	7.22888	5.01585	4.52487	4.67502	4.93488	4.39313	5.90056	4.05353	6.81083	5.14831	4.98072	4.78756	4.08563	4.52087	6.76218	4.44512	5.26392	3.78971	4.79589	6.33078	6.47803	4.98721	6.01776	4.96218	3.80195	5.16506	3.97725	6.50265	7.88877	4.29864	5.32414	5.42437	4.48559	4.31181	5.657	4.74318	4.93022	6.3779	6.93364	7.10432	6.05599	6.03282	6.67252	6.65022	6.34546	6.03975	6.02566	6.60588
RP11-803D5.4	6.48575	6.43967	4.15354	4.3845	4.42253	4.2526	4.88313	5.78825	5.08875	6.86495	5.33084	5.13635	5.05341	4.68438	5.34112	6.10721	5.23049	5.37546	4.94285	4.62291	5.35794	7.48046	4.7407	5.1026	4.48195	5.25434	4.97729	4.89467	5.02667	6.02509	4.97192	5.19351	4.46782	4.74833	4.43499	5.16847	4.59994	4.75415	5.41907	7.61919	7.54043	7.10169	6.92812	7.00554	6.31372	5.99796	5.76269	5.36462	5.90651
CTD-3032J10.2	8.88526	8.96785	6.7932	6.46389	6.99714	6.33583	6.31121	9.41519	6.598	10.1502	8.56292	8.75547	8.81038	7.46954	7.80076	9.19819	7.10951	7.71924	7.17249	7.00314	8.92151	9.6319	7.71213	7.59266	6.7215	7.18319	7.57088	7.44954	9.00845	8.96348	8.19318	8.30066	6.81598	7.18986	6.76894	8.4223	7.29534	6.95936	8.85302	9.0129	9.13484	9.55768	8.94101	9.72095	9.25737	8.92006	9.83548	8.16046	9.09298
RP11-65D24.1	8.88526	8.96785	6.7932	6.46389	6.99714	6.33583	6.31121	9.41519	6.598	10.1502	8.56292	8.75547	8.81038	7.46954	7.80076	9.19819	7.10951	7.71924	7.17249	7.00314	8.92151	9.6319	7.71213	7.59266	6.7215	7.18319	7.57088	7.44954	9.00845	8.96348	8.19318	8.30066	6.81598	7.18986	6.76894	8.4223	7.29534	6.95936	8.85302	9.0129	9.13484	9.55768	8.94101	9.72095	9.25737	8.92006	9.83548	8.16046	9.09298
RP11-337C18.9	5.73217	5.84085	4.44086	4.59064	4.9817	5.06369	4.78166	5.35994	4.62758	5.98369	5.59726	7.44938	5.3806	7.50939	4.65971	5.15788	4.73529	5.11604	4.87707	4.78861	7.08464	6.10984	4.81132	6.03122	5.25119	4.89723	5.12181	4.95256	5.46038	7.282	5.49968	5.23586	4.95373	5.05873	4.97101	5.27905	4.86512	5.07724	5.25878	5.46907	5.73215	6.88462	7.03782	7.41453	7.36834	6.31681	6.95805	6.52377	5.64529
RP11-166D19.1	4.59997	4.98176	5.44762	5.50429	5.27334	5.15281	5.30308	5.34827	5.23919	6.42937	6.7128	4.45336	4.54014	4.80655	5.80524	7.18346	5.50108	5.98599	4.96836	5.70098	7.47524	8.44665	5.84744	6.43819	5.71892	5.03765	5.85704	5.5587	5.72988	6.47362	4.44789	4.45702	5.43241	5.32793	5.29004	5.52547	5.06917	5.70138	5.42974	5.62566	5.83607	6.8607	6.71569	6.33765	6.28337	6.92199	8.05555	7.19521	5.34311
AC008440.5	9.59333	9.6613	8.27277	8.08864	8.10321	7.98284	8.25635	10.6071	8.47715	11.0785	10.9009	9.70892	10.1363	9.16728	10.0443	9.89215	8.91449	9.79076	9.31108	8.20661	10.4504	12.4742	8.98233	9.32683	8.35596	9.01227	9.59525	9.37998	10.1191	10.4278	8.8503	9.15262	9.06964	8.75317	7.9017	7.684	8.13654	9.00214	10.5167	10.1567	10.2981	10.353	10.2451	10.7988	10.6375	10.1526	12.0085	11.033	9.82788
RP11-510N19.5	5.65192	5.37081	7.38291	7.43896	7.94799	7.93648	7.35365	5.11027	7.97949	8.14506	8.50472	9.68088	9.85381	9.55823	8.9506	6.9812	7.63012	8.40439	8.53386	8.65831	8.79204	6.06192	7.809	8.54464	7.82736	8.67031	8.16354	8.40458	5.78445	9.32545	9.36677	8.9937	8.57514	8.9895	7.56713	8.16205	8.27261	8.69451	5.02017	7.34694	7.17209	10.3783	10.0857	9.87603	9.78344	10.6357	7.55277	8.316	8.12888
RP5-1119D9.4	7.3135	6.75555	5.27005	4.69626	4.5118	4.97991	4.66381	5.65785	4.39263	7.9473	6.42173	5.25376	5.64987	5.45749	5.8236	7.63269	5.4546	6.16529	4.64439	5.07719	6.84605	8.31903	4.82415	6.29941	5.70368	4.91925	5.31975	4.79389	6.99474	7.23599	5.00586	5.37053	5.47984	5.14221	4.08783	5.76961	5.49176	4.94312	4.93704	7.13313	7.4147	7.06864	7.42814	6.74263	6.72783	6.19426	8.66094	7.28985	6.81211
AC008834.1	8.71648	8.70491	5.59493	5.7068	4.93417	5.02127	4.15925	8.18313	7.29292	8.26236	6.93584	10.2154	8.08561	7.98278	4.60514	5.35715	5.85715	6.37368	7.1777	4.36941	4.91366	5.8432	5.53117	4.96985	6.43825	4.53654	5.22497	5.17966	7.77918	6.53219	8.10511	8.81841	4.84531	5.11355	5.32766	5.52785	4.42343	7.50261	6.93072	8.99822	8.99359	7.91482	7.80791	8.72069	8.71868	8.39884	5.67712	7.17963	8.32727
RP11-430L3.1	7.88123	7.76183	5.39823	5.88853	5.70089	6.19398	6.45564	5.8793	5.8687	5.79161	5.28957	6.95612	5.33745	5.31678	5.44096	6.42496	5.7893	5.53585	5.06052	5.61363	6.84636	5.34783	5.96774	6.10299	6.0008	4.94906	5.37618	5.51329	5.90553	7.07222	5.72587	6.58089	5.1655	6.32946	6.26697	6.4241	5.61264	6.64435	5.843	7.93411	7.92272	7.49688	7.19051	7.39362	7.56158	7.0166	6.04959	5.89725	5.92221
XXbac-BPG252P9.10	9.67801	9.64082	9.36994	9.49879	9.45306	9.29276	9.21714	9.05829	8.65405	11.428	10.2171	10.2447	10.5666	11.311	10.0691	10.2807	9.09451	9.73049	10.4691	9.84625	10.6139	11.9196	10.1593	9.80891	9.0425	9.28561	9.25747	9.70956	9.57635	10.3346	8.25465	6.86249	9.77332	9.69971	8.47334	9.22781	9.88985	9.85966	10.2493	11.3584	11.3513	10.9686	10.9186	10.9572	10.9649	11.5815	10.6128	10.214	10.8655
RP3-523K23.2	3.96751	4.00112	4.97282	4.64525	4.78621	4.83972	4.6024	3.9793	4.50011	5.26686	6.93346	8.484	7.94	6.74415	4.57857	4.68769	4.67651	5.00426	4.45348	4.80149	4.95476	4.07443	4.93598	4.92245	4.56868	4.34994	4.97444	4.95396	3.69704	5.46129	7.88314	8.00942	4.90358	4.7235	4.65407	5.01218	4.89145	4.83524	4.202	6.33977	7.28581	7.59954	7.36086	6.98911	7.62752	6.09428	4.43558	4.57023	5.35721
CASC9	5.92494	5.83211	4.98374	4.91244	4.81649	4.46981	4.61638	5.13185	4.56333	5.29481	5.11542	6.41553	5.60069	5.43484	5.06436	5.4466	5.55223	4.98826	4.51664	4.79617	5.78555	5.18804	5.00414	5.25549	5.74167	4.71155	5.31255	4.85102	5.11405	5.55576	4.88765	5.20094	4.84413	5.41917	4.82536	4.69476	4.86337	5.40871	5.15414	6.90966	6.89506	7.44619	7.36795	7.17004	7.02338	6.34228	5.0923	5.22961	5.56603
AC096579.7	10.6443	10.6825	7.87348	7.56974	8.50915	8.36308	6.90931	11.6855	8.33508	10.2444	11.473	11.3519	11.7066	11.3986	8.42332	10.1537	8.00843	9.36735	7.78912	8.08566	10.1424	11.6227	8.29294	10.118	7.74991	8.39625	8.55498	8.77992	11.2197	10.4261	11.1953	11.6902	6.88592	7.92866	6.66816	7.92396	6.7775	8.36661	11.2177	10.5373	10.6217	10.7167	10.5485	10.359	10.1538	10.4814	10.7075	9.21235	11.0932
RP11-488L1.1	4.45634	4.51447	3.76063	3.29851	3.44063	3.33579	3.37551	3.77137	3.25458	5.12331	5.32807	4.96121	5.45082	4.99472	4.21582	4.94445	3.71168	4.01707	3.71566	3.40102	5.53752	4.35575	3.39948	5.00535	3.65025	3.44133	3.92783	3.68558	4.20125	5.4871	5.86237	5.97278	3.68028	3.58534	3.47015	3.68301	3.8912	3.83294	4.33683	4.63826	4.94088	6.12545	6.07988	5.83978	6.01656	6.00065	5.30337	4.28365	4.44006
RP11-379P15.1	7.79654	8.04268	5.89555	5.65772	5.86595	5.98628	5.90623	7.80663	5.66697	7.88771	7.46984	7.25132	7.19067	7.28381	6.68585	7.3918	5.8679	6.20531	6.06221	5.78464	7.57068	7.80953	5.94652	6.8842	6.00388	5.83884	5.70966	5.92426	8.01134	7.98984	7.31734	7.45409	5.95656	5.54047	6.06618	5.19957	5.76864	5.72298	7.63089	7.76191	8.13161	8.44033	8.22068	8.21989	7.93758	7.3728	7.73233	7.52105	7.8492
RP1-78O14.1	3.9963	4.12888	4.22243	4.43284	4.64627	4.95684	4.72023	5.97127	3.92472	5.64532	5.66139	4.31592	4.85028	4.33715	4.83695	6.4436	5.31419	5.8452	4.1507	4.71654	6.89794	5.88163	4.79219	6.0466	5.19431	4.69437	5.20536	4.83764	6.11956	6.6441	4.77479	4.92728	4.89756	4.61319	4.5798	4.39394	4.93953	5.22588	5.92323	4.91643	5.11431	6.41682	6.56846	6.41073	6.4374	5.95507	7.12297	5.85158	5.78015
AC007098.1	6.02228	6.93383	5.12434	4.97773	5.783	4.51268	5.02439	6.54551	5.39645	7.07593	7.32325	5.65924	5.63918	5.94842	6.32238	6.73131	5.88141	5.8144	5.63081	5.08229	7.0345	6.76363	6.08492	5.93595	6.27688	5.16013	6.54646	6.04399	6.0914	7.11888	6.68272	6.69215	5.73322	4.81628	5.25551	5.69524	5.35109	5.35987	5.64203	7.0932	8.06621	7.81974	6.90196	8.34093	7.33625	6.02048	6.72516	6.39038	6.96798
AC159540.2	7.22022	7.0995	5.37818	5.87851	5.46094	5.51994	4.99973	7.44986	5.59659	7.13402	6.34737	6.25069	6.12097	6.76996	6.28417	7.28079	5.83252	6.08733	5.50994	5.27878	7.38642	7.37602	5.90464	6.24092	6.16697	5.76046	6.2571	5.93841	7.61979	7.61569	6.03473	6.09214	6.22536	5.96143	5.94094	5.05834	6.04716	5.66543	8.04444	6.94724	7.05561	7.89274	7.86883	7.1543	7.14442	7.26793	7.54484	6.73944	7.12039
RP11-713N11.5	8.24901	8.2446	5.4077	5.41137	6.00354	5.96116	5.47144	7.17263	5.61975	7.81395	5.61939	6.05059	6.29567	5.80215	5.38131	7.86323	5.66502	6.1616	5.41091	5.58456	7.43833	7.96273	6.35363	5.91579	5.87567	5.41393	6.03458	5.32552	7.38555	7.5612	5.32196	5.64205	5.39884	5.65029	5.65783	3.80567	5.44392	5.19449	7.12848	8.43115	8.26938	7.18574	7.28096	7.23788	7.23009	7.30212	7.69739	7.09838	7.47053
XXbac-BPG254F23.6	9.36992	9.06615	6.74777	6.21285	6.84689	6.96595	6.67598	9.42051	6.51379	9.03342	8.21258	9.16251	8.48656	8.23572	7.31444	8.59049	6.89828	7.65348	6.69201	6.6671	8.89367	8.65494	6.88387	8.26059	6.84935	6.14352	6.83533	7.12776	9.07711	9.61599	8.83268	8.77319	6.73419	6.75772	6.85622	6.67037	7.02509	7.08113	9.66659	9.22698	9.14805	8.98674	8.76984	9.17558	9.07004	8.31965	8.71811	8.18729	9.1545
DGUOK-AS1	8.45081	8.31231	6.53976	6.76135	6.88225	6.83386	6.58321	8.36174	6.55086	8.38972	8.36201	8.17535	8.01587	7.58978	7.11114	8.3674	7.04272	7.07609	6.67767	6.65133	8.17307	8.37965	6.75259	7.32036	6.9754	6.88684	7.00997	6.7504	8.34946	8.21062	7.67466	7.95882	6.49575	6.73502	6.41747	7.01031	6.63741	6.9837	8.40757	8.7765	8.74176	8.74828	8.57147	8.8606	9.08969	8.53778	8.45314	7.6341	8.4702
CTD-2521M24.6	7.02928	6.96424	4.78653	5.07912	4.58957	5.50291	4.90875	6.93763	5.14154	7.29594	6.38881	7.40383	6.87744	6.41342	5.0557	7.24173	5.16176	5.00654	4.76987	4.7076	6.07827	7.33452	4.90909	5.92168	4.95733	4.61964	5.92796	4.95241	7.01501	6.9607	6.29681	6.31847	5.11403	5.0021	5.3511	4.81506	5.10214	5.21263	7.02546	7.18828	7.20503	7.5127	7.31647	7.19986	7.12115	6.75464	6.73343	6.20301	7.33018
RP11-512N21.3	7.8517	7.86635	5.67909	6.17822	5.96366	5.73313	5.8266	7.16202	6.47756	7.96125	7.04696	7.32215	6.86889	7.48839	6.52171	8.31816	6.26267	6.72441	5.98938	5.79253	6.67259	8.19831	6.09344	6.9684	6.79027	6.30732	7.45417	6.48004	7.64629	8.16243	6.2752	6.91472	7.07683	7.04286	5.8811	5.52744	6.07206	6.15291	7.44287	8.5919	8.73608	8.378	8.15533	7.85697	7.79465	7.49502	7.97653	7.8099	7.81
AC132217.4	7.21744	7.63313	7.49341	7.64827	5.42481	5.42502	4.99707	8.16448	5.51803	9.56538	8.02626	4.86188	5.5857	6.0877	8.06605	10.3434	5.97251	6.71531	7.35012	5.92299	8.15122	10.5152	6.27424	5.86674	5.89115	5.8951	6.72908	6.5157	9.66101	5.90258	6.48117	6.40485	6.61707	5.22442	5.20682	6.72212	4.93333	6.53713	8.27343	7.38739	7.52709	6.7701	6.71232	7.376	7.47768	7.35734	9.37476	8.27504	7.70407
RP11-192P3.4	4.24863	4.08935	4.52629	4.44789	3.97661	4.40054	4.17847	5.65571	4.25664	5.97457	4.59763	4.11976	4.14886	4.39344	4.70518	6.23846	4.22576	4.72576	4.10235	4.5492	5.85034	6.51206	4.51472	4.91305	4.2307	4.34713	4.35882	4.41624	5.92348	5.87542	4.42083	4.15986	4.39895	4.1977	4.44514	5.75038	4.22254	4.3531	5.34638	6.0416	6.22752	5.98237	6.00063	5.54636	5.58714	5.95934	5.94435	5.7333	5.69207
RP11-373D23.2	6.62216	6.83444	4.34812	4.23984	5.94491	5.66529	4.74978	7.69985	3.50572	8.00483	6.83629	6.37291	7.8946	8.31559	7.3389	5.41803	5.02929	6.26113	6.19953	4.70239	7.02371	7.37603	6.81956	5.31226	5.14892	5.33987	6.15788	6.20687	6.94865	7.52497	6.0503	6.49836	5.24052	5.50632	4.01933	4.93048	5.40491	6.66379	6.59521	7.68479	7.89063	7.19056	7.40457	8.02628	8.2711	8.42403	7.59982	5.4639	6.98934
RP11-474D1.3	8.25673	8.467	4.71378	5.24947	5.43684	6.56852	5.62923	8.02381	5.56649	8.00534	7.51713	7.08818	6.87998	7.05748	6.57141	7.91936	5.7219	6.50786	4.78246	5.89189	7.44269	8.09756	6.28458	6.95354	6.11458	6.12923	6.67682	6.13252	8.20496	7.88486	7.3183	7.42134	6.18455	5.91519	5.80097	6.12496	5.63215	6.06863	8.69108	8.04482	8.38226	7.79062	7.82814	7.82105	7.86548	7.60861	7.34871	7.81773	8.12439
RP11-673P17.4	9.3605	9.25098	4.40363	4.16451	4.06676	4.00615	4.01207	3.61792	3.82162	5.14533	5.65631	5.80729	5.86924	6.75352	3.46678	3.99487	3.63117	3.72736	3.77297	4.26501	4.13122	3.7971	3.82257	3.97209	4.17094	4.03642	3.88401	4.11445	4.19007	5.33323	5.47215	5.74749	3.81266	4.13669	4.02928	4.98491	3.873	4.1486	3.77058	8.09277	8.30375	7.68834	7.54768	5.71766	5.2723	7.42479	4.3413	3.81616	4.50114
LINC00489	10.32	10.0815	8.15699	8.3534	8.36561	8.0526	7.89496	11.2761	8.1832	10.3395	9.25482	9.59996	9.30177	10.1515	8.86322	10.4891	7.9269	8.83364	8.35307	8.41167	9.33832	10.7599	8.23431	9.41489	8.09775	8.34106	8.17211	8.62056	10.4605	10.0191	9.46647	9.37778	8.33067	8.37295	8.00631	5.96712	8.67767	8.18179	11.3575	10.9379	10.6791	9.64455	9.74941	10.121	10.2313	9.99905	10.2143	9.59812	10.7628
RP11-161H23.5	10.9928	11.0647	9.10584	8.96078	9.20187	8.96344	8.92873	10.5339	9.21943	11.1158	10.9445	10.9287	10.1313	10.3778	9.64964	10.8174	9.28584	9.56169	9.2253	9.17495	10.639	11.3938	9.06108	9.79757	9.30042	9.10367	9.26352	9.17768	10.8141	10.7929	10.0881	10.405	9.40355	9.22587	9.04883	9.00867	9.02273	9.52224	10.5307	11.209	11.2422	11.0531	10.9109	11.357	11.2502	11.0986	10.8646	10.6315	10.8522
RP11-554A11.5	6.45049	6.51952	5.07553	4.73625	4.85873	4.65175	4.83529	6.31062	5.47101	8.15255	9.27383	6.37061	6.34101	6.57344	6.43929	8.75611	5.32552	5.72894	5.28145	5.45945	7.69321	9.7492	4.83015	5.83252	4.81465	5.50062	5.88385	4.79629	7.25486	6.71575	5.83865	6.45056	4.81735	4.76421	5.25671	6.14686	4.48494	6.20211	7.76573	7.23892	7.29299	7.20452	6.88605	6.33518	6.13852	6.94943	9.27733	8.30187	6.727
RP11-834C11.4	7.582	7.63097	6.53028	6.66737	6.70033	5.99491	6.40414	6.55688	6.29887	8.00705	7.73178	6.26396	6.73933	10.7662	6.81467	7.91584	6.86136	6.72101	6.26164	6.24973	8.4958	8.00572	6.03337	6.48766	6.46936	6.20087	7.17261	6.42455	7.47502	7.15823	6.35411	6.66113	5.96794	6.26505	6.31894	7.49548	6.5679	6.75984	7.18835	7.35477	7.21733	7.93656	7.73305	9.13942	8.94551	7.77565	7.42168	7.16692	8.3172
AC004941.3	8.338	8.38046	6.24344	6.29247	6.76862	6.1437	6.42404	7.99198	6.16591	8.32046	7.44834	6.93496	7.13818	7.09637	7.55125	8.14985	7.21392	7.25969	6.46781	6.48562	8.5323	8.04257	6.90189	7.86229	6.80255	6.51203	7.0615	6.49706	7.90032	8.30395	6.85079	7.24427	6.76146	6.39982	6.50294	5.41379	6.38462	6.79731	7.72003	7.98755	8.13267	8.3601	8.08717	8.30967	7.94646	7.6425	8.50821	7.71963	8.20409
RP11-204M4.2	4.52368	4.90473	6.13555	6.15957	5.75985	5.51892	5.71002	5.23924	5.59009	7.82017	6.27822	5.07721	5.13833	5.12605	5.61461	8.92207	5.75806	6.35617	4.96784	5.77563	7.80769	8.38457	5.76987	6.29146	6.01731	5.46191	6.29822	5.96795	7.66239	6.90676	4.45228	4.55955	5.47884	5.93878	5.25603	3.77164	5.38244	5.93132	5.64414	6.36436	6.21619	7.78248	7.87857	6.03059	6.10554	6.53309	7.91587	7.22065	6.58424
RP11-546B15.1	8.06045	8.79705	7.52908	7.49547	7.63273	7.76209	7.4847	8.28817	7.61712	8.39954	7.93618	8.20427	8.40849	8.38368	8.33208	8.94562	7.45553	8.1366	7.27708	7.75355	9.02107	9.19458	7.72531	8.07229	7.76543	8.04461	8.09688	7.80773	8.94996	9.20738	8.14661	8.36415	7.80782	7.58983	7.68861	6.58421	8.23172	7.90577	8.85874	8.52694	9.2954	9.40885	9.46936	9.02922	9.31546	9.68278	8.94489	8.76571	8.23387
AC104024.1	8.30803	8.17036	6.87002	7.24157	6.90336	6.80332	6.74883	7.31095	7.14911	8.45797	8.49855	7.97198	8.98616	7.62867	7.73457	8.381	6.87843	7.25332	6.8153	7.62421	8.27973	8.57464	7.39706	7.78094	6.98247	6.88657	7.247	7.41522	7.91096	8.65767	8.92297	9.33616	6.88856	7.01014	6.998	7.07403	6.83676	7.65815	7.58884	8.65401	8.66545	8.75157	8.98327	8.38312	8.69361	8.92918	8.61833	8.57385	7.92622
RP11-431I8.1	3.89867	3.89831	2.70308	3.07431	3.35921	3.32226	2.90627	2.6551	3.25247	4.42714	3.28606	3.44418	3.5621	4.23449	2.92995	3.76686	3.50263	3.70909	3.65775	2.88947	3.70032	3.94302	3.29602	3.59042	4.08658	3.17461	3.69123	3.4485	3.30936	5.12517	3.59289	3.05882	2.79775	3.75768	3.31296	3.76913	3.08587	3.01378	2.92995	5.18712	5.26103	5.29546	5.609	4.88969	5.33333	4.99914	3.72053	3.15278	2.95292
YEATS2-AS1	7.56271	7.33846	5.7236	6.00016	6.26978	5.78618	5.68028	6.36174	5.74977	7.28318	7.6905	6.14823	6.53999	7.17367	6.48288	7.34252	6.13844	6.11872	5.72544	5.58969	7.35551	7.10081	6.12999	6.61898	5.84163	5.5222	6.18814	5.46391	6.81822	7.08533	6.0609	6.56557	5.98149	5.41291	5.47889	6.66609	5.94267	6.62497	6.44389	8.05563	8.26902	7.25206	7.25125	7.28407	7.43883	8.27938	7.91953	7.00405	6.46441
CTD-2140G10.1	5.31223	4.88462	6.90193	6.9635	6.78221	7.22707	7.14386	5.23064	7.07605	5.12742	6.4083	6.74854	7.0506	7.14921	6.6107	4.81842	6.421	6.58303	6.92204	6.81655	5.52334	4.62185	7.13989	6.62469	6.80766	6.76723	6.87811	6.89411	5.09167	5.4097	7.26575	7.59849	7.29292	6.9052	6.94315	6.33156	6.78909	6.88735	5.05774	5.50309	4.76567	5.25082	5.62719	5.6343	5.237	5.27652	5.12399	6.11803	5.19747
CTC-510F12.6	6.9925	6.9233	9.19616	8.95699	9.32162	9.17746	9.25747	6.71138	9.2294	6.70102	7.36127	7.2262	7.61841	8.48603	9.24563	6.67507	9.06809	8.72627	9.14779	9.00152	7.49282	6.6506	9.31489	8.45669	8.88311	9.21051	8.8134	8.94014	6.21645	7.16498	7.9314	7.40533	9.05357	9.1016	9.19943	7.86244	9.13877	8.84432	6.14692	7.196	7.03744	7.26873	7.09304	7.12002	7.11922	7.12662	6.63151	8.16127	6.71807
CTD-2380F24.1	4.60285	4.39346	6.50481	6.55351	7.69321	7.50119	6.14673	4.82481	5.31722	5.69227	5.1976	5.84742	5.70116	5.32277	6.99011	5.04457	6.01566	6.30822	7.88049	7.31825	5.64003	6.19725	7.83383	5.65259	6.33817	7.00075	7.64257	8.09914	4.39764	4.69997	6.80873	5.64184	8.72988	6.763	6.49078	5.99167	7.84534	7.12133	5.02017	4.95952	4.73206	5.20117	5.35883	4.68012	4.89125	4.72551	5.73665	5.59596	4.98561
RP1-302G2.5	5.34762	5.48977	7.39009	7.4179	7.34144	7.44642	6.96259	5.66959	7.07455	5.93728	5.49866	5.57862	5.66392	6.96116	6.97768	5.43329	7.3834	7.55132	7.40769	7.00016	6.06799	5.51701	7.82529	7.33139	7.85057	6.81958	8.5513	7.20448	5.76643	5.72907	6.30614	5.33041	8.41594	7.8055	7.66393	7.04766	6.94923	7.91072	5.46298	5.04999	5.11499	5.03031	5.29583	5.42822	5.68083	5.50064	5.48165	6.18681	5.56556
AC156455.1	5.67202	5.27056	7.47994	7.38604	7.25615	7.74857	7.68561	4.88851	7.64582	4.77253	5.1471	4.75312	4.37453	4.54293	7.50817	5.66431	7.47136	6.59233	7.88142	7.52287	6.00402	4.9625	7.39287	7.04762	7.43664	7.24412	7.6384	7.97417	4.83998	6.00277	5.58546	5.14989	8.08972	7.48207	7.74792	7.10496	7.36316	7.53588	4.48014	5.96834	5.55355	4.89206	4.80874	5.24975	5.12166	4.59044	4.72172	6.42259	4.74043
RP11-139I14.2	6.59377	6.81022	7.56777	7.4241	7.67647	7.45002	7.1867	7.61619	6.66317	6.3259	6.19675	6.65103	8.04726	7.12468	8.25912	5.93509	6.56574	7.51999	7.87714	7.82606	7.09978	6.00858	7.68159	6.1164	7.22231	8.11568	6.40859	7.22786	7.24777	5.30199	6.58935	6.85529	7.5573	7.99107	6.27636	6.14568	8.00629	7.56091	7.37662	5.38514	5.84884	5.35911	5.21049	5.57138	5.47475	4.93155	6.8345	6.36245	6.65247
AC010468.2	4.89399	5.11697	6.05911	6.31547	7.08796	6.17021	6.68385	5.50981	6.02434	4.81753	6.8118	6.02036	6.99106	6.91408	6.2888	4.9552	6.22554	5.98547	6.11181	6.06201	5.22758	5.45865	7.53029	5.74016	6.13596	5.92176	6.90583	6.64381	4.7846	4.39069	7.39878	6.87228	5.98427	5.87291	6.3178	6.63125	6.53538	6.04864	4.70993	4.00565	4.64229	5.33469	4.91061	4.5353	4.44789	5.34523	5.33709	5.48486	4.37933
RP11-391M1.4	5.83521	5.99253	8.09877	7.84717	8.15267	8.1986	8.47069	6.3108	7.44367	5.66049	6.20146	5.94934	6.00484	6.13046	7.64153	6.59992	7.74661	7.57639	8.14752	7.44723	7.1229	6.4567	8.20697	6.47201	7.59844	7.87035	8.42746	7.90433	6.10548	5.9879	6.13948	6.02398	7.59133	7.76034	7.8449	5.46298	7.15674	7.70339	6.29395	5.22412	5.67062	5.53161	5.52616	6.17799	6.0023	5.63081	6.35315	6.52599	6.32664
AF131216.5	4.69335	5.07459	6.49183	6.51828	7.96751	7.59883	7.44971	4.83302	5.70017	4.77718	4.86788	4.63056	4.81814	4.94845	7.50371	4.32761	7.78223	5.66169	7.55642	5.95785	5.09501	4.53172	7.73622	6.14132	7.79553	7.40963	7.68683	7.6599	4.8471	4.74625	5.51412	4.80261	6.11353	6.65912	7.89977	7.61296	5.75281	7.03455	4.62231	4.5691	4.40209	4.26816	4.5767	4.68534	4.92417	4.71251	4.29043	5.28195	4.62777
RP11-552F3.13	7.56942	7.73976	8.30285	8.30524	7.70753	7.79998	8.04739	8.06588	7.99153	7.29568	8.44829	6.16441	6.58014	6.07958	8.57178	7.49071	7.61087	7.29174	8.20842	8.23682	6.57502	6.78349	8.08439	6.66077	7.55928	8.0339	8.24611	8.05592	7.83983	6.47881	6.4444	6.51178	8.09047	7.4419	8.28985	9.67927	7.73436	7.63066	8.21996	6.66669	6.96383	5.71973	5.67757	5.61961	5.77215	6.22415	6.75835	7.43997	7.42571
RP11-829H16.3	3.73318	3.69577	7.17283	7.15837	7.35437	7.28474	7.07216	4.68851	7.15864	4.40912	3.88452	3.64199	3.6161	3.73154	5.6675	4.15334	5.83062	5.3755	7.1541	6.48126	5.00622	3.83438	5.95084	5.54425	6.49386	7.16395	6.27979	6.54322	5.03054	4.11982	5.19511	3.65586	6.21414	6.05236	5.97315	4.71766	6.68858	5.65979	5.23667	3.57259	3.48049	3.93606	4.06995	4.20656	4.10208	3.61442	3.861	6.37145	5.21905
RP11-798K3.2	4.78364	4.42672	7.40626	7.39806	6.97206	6.93736	7.05754	4.93706	6.76585	5.04571	5.85142	5.48149	5.87052	5.55819	7.0466	4.75678	7.46728	6.90144	7.10913	6.89079	5.31799	4.93981	7.66685	7.14365	7.38612	7.45318	7.65344	7.37947	4.68439	5.29251	6.66906	6.06525	6.80648	6.75828	6.95191	6.93266	6.94546	7.05457	4.64794	4.4402	4.39027	4.64655	4.48063	4.88397	4.85536	4.86325	5.14409	6.14322	4.68702
RP11-93I21.3	6.98279	6.96074	8.86663	8.90604	9.21044	9.19806	8.67329	4.09581	9.13566	5.60122	6.67838	6.80514	7.04924	7.37055	8.32065	6.85046	9.70374	7.95527	8.8373	7.76088	7.30813	5.63256	8.85288	6.50639	9.04615	8.81212	9.16325	9.10685	5.17127	5.69305	7.73429	6.42677	9.09585	8.69827	9.02161	6.56231	9.14134	8.43959	4.62793	5.64759	5.87034	6.89807	6.73558	6.87195	7.13083	5.63962	6.67553	8.16845	5.25391
AC066593.1	4.5246	4.41749	7.4308	7.29399	8.11152	7.50805	7.58487	4.08415	7.1636	4.51122	4.7401	5.34214	5.53389	4.71573	6.77186	4.09802	7.12002	6.54631	8.12152	6.69335	5.43897	4.05731	7.71115	5.98413	7.3163	6.47417	7.01028	7.33234	4.27103	5.12146	5.77118	4.47311	7.27022	7.11767	7.34889	7.89776	7.4092	7.39322	4.65322	4.33586	4.57049	4.00388	4.31508	4.64501	4.3935	4.16023	4.17438	6.38439	4.29327
CTD-2240J17.1	6.44759	6.52138	10.7624	10.3808	10.3949	10.2199	10.4273	6.24725	10.5853	6.77071	6.45504	6.55754	6.91947	7.45133	10.0731	6.91995	10.4083	9.94776	10.7263	10.1106	8.33715	6.91427	10.599	9.53382	9.89377	10.0329	10.5452	10.4677	6.20369	7.88475	8.17515	6.6825	10.2497	10.1084	10.8105	10.2277	10.3553	10.1706	6.39462	6.13248	6.17314	6.70817	6.29208	7.0702	6.87371	6.6299	7.17938	9.3651	6.51099
RP11-17A19.2	4.00506	4.77636	8.2704	7.78731	8.12567	8.05754	7.0649	4.25509	6.82312	4.03889	4.55866	4.63275	4.96992	8.54847	8.73683	4.16657	6.92174	6.2848	9.31455	9.02155	6.88594	4.46739	7.02775	7.0801	6.85607	8.04586	7.99451	7.63556	4.19007	4.47977	6.13021	4.83378	8.42954	9.16105	6.42808	7.1517	8.71991	7.03896	4.32256	4.53944	4.16372	4.42055	4.75471	4.57877	4.96842	4.35745	4.43558	5.57123	4.16985
RP1-144F13.3	8.67327	8.90959	12.2888	12.2029	12.2966	12.1074	11.8911	8.78475	12.0447	8.37212	7.70685	7.92795	8.15347	7.94479	11.7461	8.04529	11.9761	11.4325	11.944	11.7891	10.1858	9.10236	11.9411	11.4652	12.2526	11.9601	12.1022	11.9655	8.42421	9.36776	10.2835	7.99401	12.0147	11.9022	12.0405	11.2058	11.9476	11.6119	8.17041	8.91815	9.12652	8.41095	8.11707	8.77288	8.48667	8.28632	8.01375	11.0613	8.55717
RP11-320N7.2	3.86092	4.04375	8.19724	7.60227	7.67063	7.43612	7.35595	4.20176	8.25245	4.40771	4.32329	4.73783	4.96168	3.64969	8.9405	4.25146	8.84244	8.6149	8.23276	8.77341	6.06352	4.19171	9.40327	8.18802	9.15319	8.86737	9.11036	8.8168	3.531	4.93327	6.03304	4.61568	9.14612	9.04333	9.25484	8.3182	7.49353	9.32182	3.9467	4.11064	3.99261	4.21617	3.90044	4.72727	4.79284	4.68503	4.12151	7.42167	4.22048
RP11-91K11.2	4.85817	4.74492	9.39588	9.39175	9.4023	9.11353	9.2936	5.63603	8.16599	5.647	9.81335	10.5536	10.4786	5.24206	8.79359	6.41529	8.54172	8.72251	9.50904	8.57707	6.86804	4.81746	9.79552	8.6696	9.16238	8.67408	9.39137	9.71243	5.31779	6.91458	10.7018	10.52	9.51313	8.92205	9.23292	8.40398	8.94219	9.54972	5.267	4.89961	4.88755	5.20541	5.4188	6.72496	6.57721	5.88647	5.05475	7.51423	5.06573
RP11-669E14.6	4.40141	4.44356	8.22368	7.7854	7.68063	7.15519	7.71575	4.6152	7.23714	5.11098	9.18527	9.09432	10.1084	5.11741	7.74686	4.68786	7.45659	6.43822	7.80358	7.05254	6.01232	4.66498	8.73075	5.80361	8.09695	8.22921	5.90162	7.75683	4.79597	4.59216	10.1201	11.0792	7.55305	7.45463	8.73458	7.52467	7.30465	6.54524	4.40144	4.64025	4.3367	4.69146	4.42192	4.50751	4.85254	4.62277	4.6413	5.76672	4.54536
LL22NC01-81G9.3	5.41032	4.58339	14.0101	14.015	13.9005	13.8879	13.902	5.15151	13.908	4.80021	6.0287	5.74312	5.62453	5.29626	13.8984	5.45813	13.8482	13.8402	13.8907	13.9098	13.4394	5.06214	13.8938	13.8912	14.0959	13.7625	14.0333	13.7505	4.91591	12.0278	13.2681	6.46016	13.8114	13.9347	14.0607	13.9792	13.8234	13.8594	4.9137	5.07244	4.8961	6.16135	6.33748	10.4292	10.307	7.47088	6.19153	13.6	5.57642
RP11-730K11.1	3.69496	3.63276	12.1011	12.19	12.3149	12.3555	12.515	5.22261	11.406	3.65214	5.39877	4.07286	8.08917	10.422	8.353	5.51438	12.2492	11.0648	11.5046	12.0443	10.11	4.34297	12.317	10.7282	12.1264	11.6035	11.7006	12.1065	4.44655	5.0418	10.146	7.34259	12.1038	11.7971	11.5495	8.60405	8.15876	11.3802	4.21277	3.53825	3.55986	5.60111	5.35258	6.96987	6.73893	5.11256	5.64334	10.1639	3.72615
[truncated: 35 more columns]

## Sheet: GSE28735
GName	GSM711905	GSM711907	GSM711909	GSM711911	GSM711913	GSM711915	GSM711917	GSM711919	GSM711921	GSM711923	GSM711925	GSM711927	GSM711929	GSM711931	GSM711933	GSM711935	GSM711937	GSM711939	GSM711941	GSM711943	GSM711945	GSM711947	GSM711949	GSM711951	GSM711953	GSM711955	GSM711957	GSM711959	GSM711961	GSM711963	GSM711965	GSM711967	GSM711969	GSM711971	GSM711973	GSM711975	GSM711977	GSM711979	GSM711981	GSM711983	GSM711985	GSM711987	GSM711989	GSM711991	GSM711993	GSM711904	GSM711906	GSM711908	GSM711910
RP11-147L13.8	2.85819	3.18535	3.20066	3.47409	2.6002	2.71164	2.80144	5.73036	2.33771	4.80615	2.60271	4.57136	3.87422	3.97566	7.03089	2.77027	3.83725	3.029	4.74896	4.4902	3.9991	2.94725	2.81213	4.62695	3.15013	5.92238	5.28951	3.70823	2.72225	3.11067	5.0815	6.62719	3.09447	5.39495	6.27877	4.00416	2.96423	5.18675	6.71986	5.33613	2.89738	3.28608	4.58391	3.58501	3.70243	8.18558	6.23569	4.90636	3.48197
RP11-363E6.4	3.06374	3.11212	2.4269	3.96052	2.6335	2.52711	3.36209	4.14656	2.63816	3.38096	3.2863	3.12458	3.9691	4.56476	6.25403	3.25854	3.02178	3.27488	2.80698	3.51173	2.87727	3.18962	3.10282	4.71041	3.9284	7.27968	2.89566	3.47458	3.33629	3.18416	3.31728	4.05641	3.3778	4.20774	5.04536	4.03137	2.67717	4.20725	8.47824	4.99306	3.57138	4.20893	3.13936	3.4087	3.8742	8.07626	3.2869	6.38549	3.83839
RP11-197N18.7	3.86524	4.11993	3.85252	4.02835	3.27749	3.63643	3.7356	4.14565	3.78858	4.91748	3.83755	3.61713	3.60583	4.12944	6.40515	3.90797	3.9432	3.75562	4.63066	5.12817	4.64287	4.27831	3.88737	4.944	3.63533	6.12969	5.46724	4.05129	3.72007	3.88357	4.89013	7.22871	4.0068	4.2229	6.03252	3.87751	3.28138	5.25946	5.63456	5.29587	3.90661	3.64382	4.30221	4.10117	4.96575	6.88415	9.31546	8.35997	4.21046
RP11-354H21.2	3.6153	4.50154	4.30802	3.46332	3.8741	3.69909	4.15881	5.27943	3.27843	5.25642	3.70077	5.07439	3.6451	4.56293	6.23215	3.68853	4.04665	4.23684	6.5432	5.48156	5.7963	3.5904	4.01255	4.91777	3.46561	6.07849	3.12769	4.30121	3.80206	3.72146	4.55414	6.25343	3.85147	6.03401	5.62738	4.07915	3.87915	6.50398	3.99889	5.66146	3.90347	3.42486	3.74382	4.18493	4.6104	5.43799	6.07378	6.34159	3.49953
HCG21	3.41766	3.33312	3.07277	3.89184	3.23393	3.57055	3.43648	4.06883	3.08677	3.11186	3.03262	3.27725	4.64178	3.18604	3.83001	3.55613	3.48477	3.79816	3.17986	3.28937	3.30355	3.02996	3.77127	4.93436	3.60343	5.49367	3.25964	3.98433	3.46875	3.3531	4.0796	3.20674	3.34426	4.37291	5.14997	4.30387	2.65354	3.61598	9.66912	4.56501	3.3123	3.69093	3.58577	2.98787	3.04553	7.75699	3.99865	3.40263	3.67179
MIR4454	3.84491	4.40146	3.94541	5.15296	3.66646	3.88201	4.30557	4.49811	4.24124	5.14924	4.17274	4.50855	4.62896	4.57614	8.71345	4.30591	5.21735	4.84833	5.56737	5.46295	6.46952	4.01214	3.6071	6.25445	3.84874	9.15812	5.59608	4.42537	3.96425	3.75552	4.60728	7.47805	4.52369	6.77987	8.8502	4.11015	4.74983	4.99579	5.91692	5.00144	5.33897	3.78813	4.79581	5.06435	5.26754	6.06581	4.76292	7.4224	4.74834
AC004009.3	4.031	6.27033	3.49824	4.46241	3.22283	3.11442	4.91028	5.3077	3.87106	6.67567	4.1012	4.32135	4.70972	6.94876	7.55642	3.52341	5.90611	4.06915	6.65193	7.18985	5.96867	4.40081	3.56466	6.694	5.19133	7.16604	8.39338	5.19994	4.5948	3.7537	6.08651	6.42651	5.03529	5.36306	5.47317	5.94874	3.91465	7.46974	7.12365	5.41174	4.48337	4.19341	6.24854	5.48354	6.93132	8.78055	6.13957	5.51592	4.04901
CTA-363E6.6	4.031	6.27033	3.49824	4.46241	3.22283	3.11442	4.91028	5.3077	3.87106	6.67567	4.1012	4.32135	4.70972	6.94876	7.55642	3.52341	5.90611	4.06915	6.65193	7.18985	5.96867	4.40081	3.56466	6.694	5.19133	7.16604	8.39338	5.19994	4.5948	3.7537	6.08651	6.42651	5.03529	5.36306	5.47317	5.94874	3.91465	7.46974	7.12365	5.41174	4.48337	4.19341	6.24854	5.48354	6.93132	8.78055	6.13957	5.51592	4.04901
RP11-148B18.3	5.41207	6.84447	4.24067	4.3061	3.49514	4.17319	7.19188	4.42711	4.14049	7.79678	5.26225	4.26421	5.0846	6.71111	8.5015	4.89419	5.40705	5.8707	7.89141	7.64981	6.88531	5.26628	4.7227	6.81289	5.5862	8.21616	3.72042	6.54558	5.05687	4.684	6.88317	7.4471	5.70004	5.79756	7.06906	6.69714	4.10723	7.98339	7.36854	6.81902	6.69799	4.91769	6.79509	7.02428	8.42054	7.47641	9.63254	9.48571	4.95153
RP11-615I2.2	4.23061	4.52005	3.70067	3.94451	3.8372	3.83314	4.28397	4.00802	3.67685	4.66856	4.11718	3.88033	3.76804	4.66157	5.82966	4.1449	3.9121	3.76723	5.05901	5.17374	4.25761	3.77055	4.22533	4.53969	3.91715	5.42395	3.62308	4.16792	3.74711	4.33127	4.64254	6.59402	4.32482	4.59698	5.07932	4.24542	3.79667	5.30407	4.31997	4.48384	4.04624	3.85518	4.1215	4.31614	5.04202	6.22539	6.71495	6.92631	3.83989
SCEL-AS1	2.5347	2.54166	2.4575	2.2276	1.9557	2.17828	2.41355	2.32083	2.47265	2.28978	2.45595	2.23257	2.64764	2.28235	3.4209	2.5259	2.49765	2.11132	2.06702	2.07909	2.51216	2.44841	2.4502	2.67277	2.35392	4.39153	2.12166	2.63312	2.24189	2.31796	2.52324	4.28172	2.20222	2.24331	5.11722	2.1058	2.27246	2.25628	2.69215	2.34447	2.36823	2.18792	2.53351	2.28093	2.17731	4.20867	5.40027	4.75541	2.28772
MMP12	2.70323	3.04654	3.53656	4.66976	2.61302	2.63285	2.80575	3.93745	3.50002	4.03157	2.77612	3.36791	2.59191	3.68279	6.15874	2.8583	3.18793	2.78886	6.10091	6.49478	3.34511	3.26838	2.83551	4.22117	2.93355	4.89426	3.67846	3.06857	2.74853	2.77599	5.44224	6.33013	3.09519	4.79282	4.30044	2.78802	4.00254	5.95875	3.74719	4.25511	3.0613	2.88531	2.94224	3.30582	5.27324	3.99355	4.83324	5.51149	3.86389
RP11-867G2.2	4.58835	5.82251	4.82074	4.54305	4.65108	4.99625	5.59306	4.18144	4.53305	5.85133	5.1128	4.25671	5.21837	5.80976	7.21894	5.0079	4.95344	4.84193	5.29297	5.99758	5.64083	4.98786	4.94618	5.6258	5.00954	6.80798	5.91011	5.56412	5.08325	4.40219	5.6358	7.03867	4.72326	4.92506	6.86134	5.5201	4.715	5.68889	5.9817	5.53906	5.2392	4.63206	5.4572	5.65763	6.24058	6.99432	8.06621	9.36138	5.48318
CTD-2135D7.4	3.00479	2.9274	2.48242	2.52338	2.45777	2.92318	2.93406	3.24893	2.51598	2.71305	3.13743	2.53693	2.91557	2.6567	4.48127	3.15544	3.38687	2.37416	2.60195	2.57146	2.59062	2.73417	3.17838	2.74368	2.67233	4.16738	4.95885	3.32358	2.87343	2.89785	2.68263	4.32673	2.89579	2.6155	3.73202	2.3887	2.63487	2.57811	4.11737	2.73071	2.88978	2.70889	2.47129	2.65863	2.52737	5.48045	4.22132	4.7556	2.84213
AC114812.8	3.43194	3.14357	3.02913	3.22988	2.92697	2.99779	2.93463	3.01547	3.16081	2.95791	2.92077	3.16215	3.11211	3.11913	3.99381	3.13121	3.16225	2.86092	2.82634	3.02409	3.24454	3.07641	3.10626	2.7856	2.89937	4.90696	7.08349	3.51015	3.01218	3.06327	3.12094	6.61782	2.95151	3.05835	5.32436	2.8518	2.99917	3.15166	3.54362	3.85168	3.0928	2.87186	2.92294	2.90831	2.85952	5.63179	4.24128	7.10549	3.60335
AC007750.5	4.37793	6.15445	6.84051	6.40691	8.44306	6.725	5.57446	8.07396	4.53577	7.69652	4.30207	7.12511	3.65029	6.80643	7.83352	4.05876	5.69846	5.74772	8.85023	8.16732	7.4322	5.37397	3.90929	7.12553	3.87868	8.17113	2.75255	4.88559	5.79402	4.09398	7.61584	8.01432	5.52257	8.77109	8.74629	6.44783	8.39886	8.1589	6.73063	8.56568	5.1213	4.9535	6.30785	6.84101	7.30702	6.92294	8.95801	7.34461	5.5926
RP11-324O2.3	3.95458	5.91229	6.7963	6.74321	6.04641	5.50266	5.6737	6.24757	7.04974	6.49358	4.77858	6.72749	4.74414	6.06761	7.89193	4.59563	6.29856	5.09691	5.98563	6.33517	6.30836	6.41267	4.66312	5.9446	4.69323	7.71898	10.8965	4.76985	4.54943	4.68458	6.34166	6.91642	5.77106	6.61441	6.62474	5.65122	6.17201	6.26485	7.12462	6.79756	5.56712	4.95566	5.71406	6.01943	6.00412	8.7917	6.63749	7.24337	6.43191
RP5-998H6.2	3.7971	3.56104	3.20025	3.43097	3.25863	3.70813	3.30197	3.44545	3.27897	3.24568	3.56027	3.58064	3.6771	3.39533	3.91487	3.44085	3.47531	3.37351	3.11672	3.38583	3.63243	3.34994	3.69945	3.28469	3.27104	4.24881	3.36558	3.50444	3.26899	3.22593	3.65884	3.69424	3.26709	3.52007	5.79538	3.23413	3.09013	2.86745	3.25979	3.65174	3.3935	3.24852	3.34075	3.13379	3.12033	5.61359	4.55462	7.36197	3.54201
AC007563.5	5.41815	7.02896	8.87533	7.67333	8.19477	8.75711	5.89793	8.13168	9.46293	8.73326	5.51754	7.31017	5.09063	6.87477	8.78012	5.13696	6.73809	7.0467	10.3536	9.0482	8.63869	7.9492	5.27791	8.3173	6.03753	9.42467	5.66171	6.12969	6.7028	5.45517	9.42264	8.3814	6.37564	8.51835	9.79527	6.89969	7.73664	9.31067	8.32205	8.99025	5.56158	5.32284	7.84357	8.96796	9.0015	8.98769	9.0323	9.26036	9.25658
ANO1-AS1	4.70799	5.06445	4.91812	4.56048	5.05301	4.65297	4.80838	5.4622	5.26803	6.12343	4.48974	4.90177	4.57877	4.66523	6.94811	4.56583	4.94999	4.75744	6.99022	6.19522	6.02482	4.3312	4.27966	5.78709	4.81672	7.00461	3.59031	4.54755	4.28346	3.93333	6.33055	6.98884	4.5672	5.58879	6.55125	4.61439	5.40412	6.10252	5.44229	6.37852	4.71988	4.31806	5.03134	5.99789	6.64663	7.27928	6.91109	6.83149	5.28966
RP11-265D17.2	4.12542	4.95128	5.40273	5.06967	4.77742	4.25861	4.97159	5.72334	4.99826	6.0265	4.57138	4.43918	4.13043	5.10377	6.45688	4.16757	4.52953	4.59345	6.56177	6.43607	5.50188	5.23979	4.25946	5.58357	4.56669	6.66587	5.76126	4.74579	4.58636	4.496	6.00802	6.28753	4.61045	6.17499	5.74814	4.84643	5.02716	6.20035	5.41442	6.22121	4.68558	4.57026	5.37376	5.90215	5.95231	6.60159	7.64169	6.80741	5.8811
RP11-165P7.1	4.35549	4.48402	4.81769	5.17564	4.1405	3.76757	4.60377	4.89268	4.58561	5.36413	3.98096	4.4885	3.92499	5.72039	6.48888	3.69393	3.96962	4.18358	5.54918	5.97987	4.53833	4.44329	3.85652	5.01964	4.17952	5.89871	4.17978	5.06872	4.15957	3.88574	4.91134	7.26097	4.37159	5.39484	5.74373	4.79743	4.61884	6.39107	5.56507	5.09703	4.57204	4.25921	4.71966	4.93204	5.63338	5.31825	7.48071	7.19818	4.78953
RP11-177H13.2	4.58008	4.90562	5.48392	4.72943	4.24538	4.76627	4.81347	6.00422	5.53449	5.17776	4.47023	5.41529	4.04816	4.71981	5.39386	4.73241	3.92951	4.20927	5.73271	5.66905	4.99927	5.37174	4.26693	4.57084	4.24949	5.81953	4.38276	3.83396	4.34902	4.11303	5.30278	5.83002	4.27731	5.59974	5.37974	4.18844	4.66257	5.42856	4.42897	5.27056	4.08468	4.87007	4.03897	5.38832	4.83196	5.45301	6.84987	7.15485	5.2394
RP11-2C24.6	5.00164	5.26468	5.0225	5.69808	4.94173	3.99619	5.42714	4.96149	4.04559	5.906	5.51092	5.25779	5.47719	6.41679	7.12301	4.95621	5.43368	5.19336	6.54372	6.18172	5.84589	4.32607	4.85341	5.76132	6.30436	6.5672	4.70832	5.02846	5.46361	5.18655	5.73941	5.94608	5.38768	5.58451	6.16639	5.40603	5.56475	7.23634	6.11251	6.24179	5.3694	5.38052	5.12515	4.9528	6.62315	6.37003	7.93986	8.21053	4.73591
RP1-244F24.1	3.38156	3.6931	4.81986	4.0526	4.33515	3.49113	3.53534	4.80398	3.17691	4.63387	3.26797	4.38203	3.16841	3.6063	4.62254	3.25152	3.54828	3.98093	4.63111	4.29204	4.58864	3.51312	3.66284	3.89069	3.3078	4.98028	4.40674	4.11847	3.56064	3.27309	4.54722	4.96759	3.77464	5.02608	4.65771	3.71732	3.92556	4.46555	4.0423	4.9333	3.46458	2.97774	3.43994	4.24237	4.28523	4.83987	5.48746	4.78837	3.79433
RP11-10K16.1	4.50289	4.28442	3.96821	4.74604	4.04364	3.7427	4.84229	4.85886	4.56954	4.55401	4.84614	4.18404	4.84602	4.65435	5.28386	4.88652	4.76988	4.41419	4.63037	4.91403	4.20242	4.37346	4.718	4.95759	5.08698	5.38772	4.97629	4.35621	4.37331	4.92139	4.74653	6.18159	4.67532	4.83034	5.58458	4.6504	3.96867	5.14599	6.47121	5.12761	4.88917	4.99923	5.02842	4.15932	4.71964	6.40666	6.23496	6.18355	4.29277
RP11-181K12.2	3.93558	4.37044	5.7393	5.37607	5.6706	4.94712	3.88327	5.08449	5.59166	4.59219	3.79582	5.49554	3.89429	3.89815	5.04153	3.7595	4.16375	4.13012	4.5666	4.34887	5.01333	4.34043	3.86447	4.12862	3.85192	5.10057	4.22783	4.0274	4.2011	3.23031	5.18904	6.03412	3.89138	5.0097	5.72847	4.1036	5.29767	4.5348	4.85969	5.56234	4.08725	3.77326	3.95788	4.71199	4.0762	6.62088	8.00471	5.68723	5.65091
RP11-302F12.3	3.36355	3.30155	3.61332	4.96646	3.20665	3.43565	3.64107	3.86995	3.25096	5.09484	3.25273	3.64142	3.05149	4.33326	5.535	3.21315	3.51269	3.36328	4.06351	4.17452	3.53584	3.31308	3.44203	3.83257	3.10364	5.24799	5.87009	3.44077	3.02544	3.39674	4.12791	7.14339	3.31462	3.72786	4.54337	3.9531	3.3781	4.96013	4.11008	3.58939	3.56978	3.59768	3.74513	3.49842	4.48165	4.38586	5.53169	6.23411	3.32044
CTD-2330K9.2	4.14226	4.2308	3.88081	3.83516	3.88375	3.90317	4.00048	3.71324	3.64537	4.17196	4.18079	3.76829	4.11072	3.66385	4.9952	4.24444	4.01261	3.83873	4.17319	3.8711	4.17993	3.59348	4.03093	4.23654	3.90142	4.86218	5.39631	3.75064	3.73469	3.97463	4.24271	4.58043	3.69652	4.0237	4.37894	3.86039	3.7421	4.19053	4.87927	4.19415	3.64473	3.71304	3.9517	3.79245	3.95152	5.78973	5.09428	6.1195	3.60748
RP11-465L10.10	3.78575	4.04834	4.71342	4.82336	3.74999	4.21948	3.45973	3.72202	4.29	3.93855	3.69724	4.60454	3.69318	3.65431	4.49687	3.7586	3.76295	3.18963	4.37484	4.99735	3.9231	5.16429	3.78191	3.73662	3.69931	4.79462	3.78448	3.74024	3.60663	3.70456	4.17049	4.7588	3.799	4.50444	4.61015	3.36483	3.72173	3.62011	3.50386	3.8503	3.55806	3.47658	3.59023	4.3759	3.24016	4.19079	5.42823	6.76953	4.41257
CTD-2538G9.5	4.25268	4.70366	4.85414	5.3575	6.0516	6.06219	4.07409	6.10141	4.51604	5.0033	4.25733	5.10666	3.98066	3.90381	5.20964	4.2828	4.36143	4.43029	4.93885	4.95687	5.32736	4.12714	4.00548	4.85578	4.00106	5.39584	4.21216	4.09423	4.58538	3.53808	5.53785	4.96919	4.17353	5.36289	6.22761	3.96006	6.02946	4.62767	4.98243	5.18509	3.60211	3.58893	4.42877	4.58377	4.72399	7.19304	6.31848	7.55605	5.29807
RP11-75N4.2	6.34804	6.14861	3.80182	4.09069	4.59189	4.26717	6.80988	3.60418	5.37063	6.61034	6.20758	3.65936	6.74948	7.57658	6.55491	6.14874	6.67226	6.79611	6.96978	6.95678	6.52303	5.76226	6.0176	7.08117	6.95425	6.85571	8.071	5.85438	6.26304	6.69187	6.13054	7.32112	6.52722	5.36613	6.9938	7.01696	4.95653	7.34543	7.18841	5.53911	7.06738	6.90431	6.78122	6.22606	7.40762	6.88632	9.91806	7.7596	4.60675
VENTXP1	6.34804	6.14861	3.80182	4.09069	4.59189	4.26717	6.80988	3.60418	5.37063	6.61034	6.20758	3.65936	6.74948	7.57658	6.55491	6.14874	6.67226	6.79611	6.96978	6.95678	6.52303	5.76226	6.0176	7.08117	6.95425	6.85571	8.071	5.85438	6.26304	6.69187	6.13054	7.32112	6.52722	5.36613	6.9938	7.01696	4.95653	7.34543	7.18841	5.53911	7.06738	6.90431	6.78122	6.22606	7.40762	6.88632	9.91806	7.7596	4.60675
CTD-2653D5.1	4.0882	6.08908	7.69128	6.69319	5.80897	5.73468	5.79941	8.34953	6.30994	6.93721	4.43244	8.00031	4.36562	5.83628	6.82424	3.87416	5.08706	4.72978	6.38812	6.78122	6.8701	6.05459	4.10322	5.79436	4.31793	7.19973	5.53658	4.74125	4.69119	3.80752	6.95427	7.44716	5.55201	8.09102	6.89842	5.61569	5.74113	6.43723	6.21711	8.16431	5.24896	3.8873	5.15237	6.89719	5.375	6.70356	7.52965	7.56548	6.62882
hsa-mir-7515	4.44111	5.57493	6.11505	5.82344	5.7009	5.42431	5.67704	6.43759	5.7847	6.54517	4.80947	6.25087	4.50218	5.79901	6.70643	4.18659	5.22912	5.25179	6.78701	6.74255	6.31197	5.42032	4.48621	6.11581	4.71852	6.67282	4.75049	5.03223	5.15325	4.48231	6.54584	6.73545	5.32256	6.59444	6.37859	5.65956	5.84473	6.76342	5.91461	6.58276	5.08382	4.54692	5.47065	6.19144	6.08186	6.46183	7.35755	6.94975	6.18792
LINC00842	3.97045	3.68145	3.62139	3.36359	3.54389	4.07776	3.45348	3.35091	3.37083	3.56829	3.62764	3.48852	3.85597	3.56966	4.99979	3.74073	3.75169	3.76587	4.06049	3.60693	4.52103	3.71734	4.19783	3.6268	3.61294	4.74905	3.34846	4.12774	3.61933	3.70696	3.7673	6.92727	3.33306	3.69969	4.85262	3.32761	3.45013	3.56801	3.65279	4.09543	3.90059	3.30806	3.73592	3.37497	3.3943	4.44673	6.20825	5.62927	3.742
RP5-1119D9.4	4.29351	5.58821	5.16218	5.33614	4.8066	4.81596	4.2605	4.58969	4.11854	6.23955	4.33633	5.6512	3.94566	4.71508	5.83085	4.28627	4.85104	5.38984	7.67274	6.21881	7.26686	4.49789	4.48625	6.45973	4.21761	6.44768	4.71966	4.64185	4.32527	4.48324	7.0085	6.41499	5.06711	6.68811	7.04862	4.99137	5.75286	6.89777	5.94507	6.82544	4.82114	4.33621	5.52132	6.22183	6.59171	6.40778	7.00365	5.9941	4.16154
RP11-613D13.5	4.76106	4.36607	5.87989	5.14828	4.66857	5.31466	4.42606	6.93124	6.16918	5.19776	4.2572	5.01297	4.42211	4.36411	5.4956	4.4986	4.38293	4.12883	4.24292	5.11639	4.81471	5.46808	4.35897	4.16409	4.52979	5.11478	4.83786	5.09508	4.32937	4.26278	4.47496	6.99283	4.56053	5.3833	5.47417	3.99983	4.68646	4.83363	5.12552	5.13103	4.55157	3.90209	4.23699	5.06771	4.58304	6.07636	6.82296	6.93066	5.96353
RP11-758N13.1	5.72799	6.7753	7.62012	7.43527	6.29343	5.94017	6.36319	8.31297	5.96271	6.79217	5.67788	6.36007	5.23014	6.04772	7.55568	4.94418	5.86298	5.20164	6.40305	7.57112	6.63334	7.03522	4.74514	6.67387	5.79606	7.60376	5.93831	5.22601	5.72464	5.16996	6.51265	7.12337	5.21728	7.6299	5.7523	5.01569	6.00752	6.52513	6.2062	7.93509	4.89356	5.12932	5.90173	6.75281	5.80208	6.91942	7.73466	6.662	7.58658
AC096579.13	4.62787	4.83207	5.8683	5.53379	5.0488	5.66054	4.78091	5.67999	5.79222	5.03575	4.51463	5.36905	4.72438	5.38556	6.60325	4.65526	4.67411	4.93241	4.76518	5.01152	5.35881	5.64778	4.36597	5.33822	4.65865	6.29467	7.98845	4.64735	4.77085	4.64168	5.78775	6.24684	5.14651	5.69128	6.7602	4.61715	4.97931	5.29121	5.48602	5.72242	4.88452	4.47728	4.88529	5.59381	5.15215	6.72672	6.82914	7.37088	5.91865
RP11-344N10.2	5.97787	5.28294	7.0753	6.44831	6.41825	5.70246	6.08519	8.07637	6.72872	6.97494	5.70875	6.67265	5.84073	6.6412	6.59901	5.52666	6.07402	6.113	6.42564	6.98595	6.22911	5.95564	5.4093	6.1379	6.09213	6.79341	5.83395	5.08159	5.56686	6.13706	6.33261	7.35033	5.81154	7.1758	6.67342	6.08627	6.36244	7.23814	6.39448	7.15664	6.30568	5.90649	6.09326	6.48784	6.32366	7.6858	7.31376	7.74516	6.5484
AC007362.3	3.62732	4.71815	6.06362	5.27878	5.16533	5.25919	4.2616	6.12234	6.22625	5.46755	3.91042	5.30956	3.84862	4.25441	6.02618	3.79206	4.1602	4.50771	5.90224	5.73372	5.34037	5.30564	3.93234	5.21602	4.2397	6.1391	3.82743	4.53641	4.40546	3.53091	5.51588	6.1272	4.15172	6.42308	5.65863	4.2659	5.1738	5.61231	4.9313	6.18979	3.83591	3.67346	4.38164	5.12939	5.21951	6.14545	6.9639	6.20106	5.55145
RP11-640I15.1	4.58343	5.21552	5.67994	5.2605	5.13441	5.50442	5.09594	5.6182	5.56114	5.34517	4.84241	5.70101	4.44079	4.7888	5.58884	4.83168	5.33449	5.01162	5.66871	5.38633	5.71074	5.28674	4.44676	5.50116	4.7982	5.96137	6.04477	4.18609	4.64921	4.79946	5.50012	6.63447	5.36056	5.47214	6.22299	5.09384	5.01324	5.69249	5.64008	5.14936	5.25028	4.94729	4.99148	5.40016	5.54841	6.19968	6.97528	6.8613	5.32176
LEF1-AS1	3.85964	4.18405	5.18885	5.22302	4.50165	4.1961	3.83917	5.21722	5.01059	5.0387	3.54483	5.65017	3.95831	4.15638	5.5468	3.44862	4.28004	4.03813	6.2679	5.23683	4.83263	4.23545	3.66289	4.78351	3.69715	5.52092	4.08069	3.8798	3.82768	3.60555	5.24195	5.30642	4.32296	5.24906	5.67852	4.2135	4.8601	5.62994	4.79576	5.32662	3.8527	3.65733	4.22551	4.93722	5.01915	5.75832	5.25253	5.11273	4.1971
WDR11-AS1	3.8925	4.9677	5.94348	5.30165	5.35554	4.92568	4.99531	7.10981	5.61681	7.00132	4.07684	6.53523	4.07103	5.87048	6.48432	4.57897	5.17175	5.21418	7.01248	6.20225	6.05019	3.97205	4.02178	5.70994	3.86942	6.78916	3.33297	4.75102	4.24535	5.26657	6.18125	6.46287	5.18128	7.07016	6.40392	6.07778	5.6291	7.06982	5.63452	7.55627	5.1424	5.11862	5.44443	6.38393	6.20738	6.23454	6.93946	5.91983	5.25791
RP11-252A24.7	4.65634	6.0531	6.25339	5.88276	5.29526	5.54191	5.80572	6.84796	5.39359	6.84146	4.89936	6.82596	5.51259	6.16824	7.06419	5.1246	6.00153	5.54822	7.2972	6.85964	6.45511	5.52963	5.28626	6.39949	5.17747	7.02821	4.85342	5.97152	5.43632	4.9226	6.76404	7.01408	5.63424	6.8357	6.56869	6.26346	6.00293	7.13254	5.77978	7.2027	5.68708	5.43088	5.78686	6.42641	6.50937	6.22797	7.03341	6.49024	5.9906
RP11-473M20.5	4.45207	4.97295	4.43738	3.85284	4.06203	4.31628	4.72771	4.70815	3.5536	5.06784	4.64494	4.5386	4.17502	4.50859	5.41284	4.8355	4.55553	4.40487	5.31432	5.234	5.34288	4.28256	4.88631	4.92492	4.19684	5.12307	3.63498	4.81781	4.28925	4.46321	4.66601	5.13885	4.46242	5.23808	4.84443	4.4462	3.8359	5.34689	4.30227	4.84644	4.50247	4.17016	4.52616	4.41852	4.4657	5.07367	5.19459	5.48912	3.89879
RP11-558A11.2	9.13633	8.62312	8.11122	8.8923	10.3718	9.45486	9.21031	7.89627	9.03595	8.61445	9.58835	7.54219	8.94067	9.22229	7.94638	9.38581	9.55097	9.55417	9.06494	8.25747	9.13504	9.15955	9.46227	9.29221	9.27949	8.66699	9.77023	8.06009	9.13528	9.72288	9.0037	7.90286	9.41838	9.22342	10.0163	9.40939	10.0418	8.65616	9.17388	8.72093	9.36549	9.58124	9.35513	8.81304	8.89524	8.13049	6.79602	7.3676	8.96693
RP11-559M23.1	4.82884	5.28614	3.30166	4.3536	8.35932	8.75406	4.56634	3.182	3.24161	4.03618	4.57834	3.16085	3.76966	4.26744	3.49299	4.77553	5.12983	5.45357	5.2155	4.60212	6.44823	4.10786	4.78632	5.038	4.44469	4.77252	5.82015	4.95719	6.04588	5.4463	6.38958	3.64354	5.33693	5.14768	8.25949	5.38485	8.1481	4.25205	6.97412	4.52465	4.67431	4.98207	6.07351	5.25102	4.00132	3.95317	3.31218	3.61233	3.1355
RP11-849I19.1	3.98032	4.87784	2.62724	2.47585	3.37228	2.65395	5.51339	2.3555	2.19092	4.9439	6.52925	2.81188	4.64849	5.86469	2.77022	4.80206	5.34907	5.23653	4.23597	4.7679	4.60563	3.98766	4.49359	4.68319	6.44725	3.02371	2.71487	5.94233	5.62116	5.40649	3.22708	2.96017	5.18635	2.68218	3.44543	5.27937	3.09858	5.24578	4.84478	3.05234	4.80701	4.4707	3.98808	3.881	5.08521	2.81246	2.71977	2.59213	2.92505
CTB-118N6.3	6.02756	5.95179	5.71348	5.95421	5.24571	4.7598	6.24787	5.49053	6.10496	5.97479	5.8033	5.56138	6.17288	6.72828	4.62482	5.73616	5.7281	6.43394	6.15897	6.33573	6.16318	5.87006	5.44933	6.32616	5.97252	5.26041	7.3807	5.64144	6.01642	5.48524	5.5577	5.50147	6.23393	5.01603	5.16891	6.59153	5.19867	6.05373	6.36077	5.15216	6.04357	6.12002	6.1412	5.9674	6.46313	3.84853	4.09579	4.7997	6.62123
RP11-134O21.1	5.12505	5.37769	8.84716	7.48852	7.56974	8.52619	5.36723	7.69595	8.72823	6.8074	5.3883	8.1456	4.84135	4.91367	6.55015	5.35709	5.95823	6.11293	4.69878	5.63155	7.09207	7.96435	5.30152	6.45041	5.14568	6.57201	5.45021	5.49318	6.08762	5.26879	7.43255	5.29623	6.57055	8.47155	6.49763	5.91424	7.25781	4.77061	6.1444	7.27982	5.08005	4.8021	6.20267	8.04273	5.12735	5.81051	5.26617	3.51182	8.64611
RP11-189E14.4	7.16634	7.16028	3.64755	3.10898	3.01161	3.21814	6.65924	2.84933	2.66175	6.50915	7.28814	3.2325	7.33296	6.90522	5.10952	7.40676	7.45944	7.61204	7.16983	6.36155	7.37919	6.22299	7.7905	7.78736	7.32646	5.71138	7.87632	7.05007	7.37393	7.62267	6.16747	6.37288	7.85989	3.93339	3.56384	7.70497	4.50864	5.91503	7.03422	5.40387	7.1079	8.12008	7.81964	6.38947	7.62259	5.54465	5.14893	4.33973	3.52601
RP11-100L22.4	9.00966	7.2262	6.1043	5.63142	6.88394	6.66958	8.94347	7.58989	7.49289	6.71384	8.61772	5.87298	9.50618	8.77737	5.40661	8.84555	8.91216	8.58372	5.99486	6.9957	7.08648	8.12581	8.70436	7.90695	9.14944	5.46239	5.74275	8.37007	8.95279	8.9381	5.91256	6.17975	8.60701	6.23222	6.67676	8.2965	6.97955	7.05196	6.7809	6.04267	9.01687	9.10411	8.37894	6.85515	7.30922	5.9085	6.90054	6.09622	6.17665
RP11-811P12.3	5.13919	5.28754	4.81731	4.88059	5.46113	5.19014	5.42245	5.39221	3.47012	5.63051	5.55622	4.8694	5.23438	5.13105	4.30469	5.66876	5.70583	5.41612	4.97662	5.14327	5.90085	5.50408	5.39937	5.87413	5.53293	4.64924	3.559	5.50709	5.72315	5.26652	5.45746	4.67623	5.29262	4.93433	5.47797	5.37536	5.78005	4.98398	5.64777	5.73825	5.30053	5.5732	5.58375	5.75761	5.48025	3.70251	4.3226	3.84748	4.06517
RP11-88L24.4	6.26842	5.26029	6.15889	5.50539	4.4721	4.50627	5.53563	4.87758	5.92441	5.00772	6.06318	5.46257	5.91201	5.73789	4.38259	5.86052	5.61794	5.90929	4.71612	5.11047	5.27951	5.1975	6.11907	6.24035	6.43852	4.17827	3.95234	5.72199	6.34822	6.64695	4.57557	4.41065	6.19604	4.18564	4.52976	6.07398	4.50191	5.02466	5.88474	4.2181	6.24176	6.03576	5.69854	5.58324	5.69583	4.01064	3.79468	3.58052	4.63654
KB-7G2.8	5.50387	3.8797	2.63464	2.55663	2.39321	2.4473	5.29502	2.43291	2.29021	3.66651	5.53874	2.52009	4.8508	4.74446	2.41568	5.00927	4.61434	4.68924	2.44235	3.53217	3.9311	3.75305	5.51739	4.58298	5.0296	2.43038	2.39918	4.51807	4.92314	5.0189	2.62433	2.53985	4.45344	2.29603	2.39967	4.8018	2.42067	3.89075	4.33155	2.32715	5.24759	6.13076	4.94161	3.39885	3.98467	2.43318	2.46331	2.50048	2.56996
RP11-171I2.2	6.3423	4.9549	5.92757	5.26179	4.28854	4.35805	5.25131	4.66317	5.72448	4.70312	5.90226	5.34259	5.79765	5.5496	4.18545	5.70932	5.47656	5.74963	4.43656	4.76923	5.06794	4.91093	5.92423	6.02349	6.1607	3.89409	3.77375	5.54833	6.08024	6.53931	4.38245	4.08909	6.04539	3.94036	4.27027	5.88149	4.32797	4.74574	5.54294	3.96797	6.03213	5.91591	5.45793	5.33389	5.38111	3.8924	3.36613	3.109	4.38496
RP11-59J16.1	5.79364	4.67579	5.6028	5.02378	3.75912	3.70636	4.87425	4.29541	5.43531	4.2209	5.3999	4.97791	4.95479	5.48648	3.684	4.73461	4.94215	5.04379	3.98256	4.33031	4.65042	4.43177	5.15787	5.78409	5.61123	3.38977	3.29173	5.12674	5.53049	5.10677	3.80724	3.67937	5.66827	3.43134	3.7857	5.45283	3.74979	4.22434	5.24536	3.38805	5.74446	5.57714	4.97372	4.82331	4.77813	3.30889	2.8423	2.6476	4.04538
TTN-AS1	6.28049	5.02594	5.9977	5.38553	4.33022	4.23037	5.38055	4.68723	5.8404	4.83679	5.98765	5.3564	5.92632	5.74725	4.19835	5.80217	5.53813	5.9181	4.60684	4.96786	5.14148	5.00201	6.0247	6.19385	6.39277	3.95771	3.82233	5.61769	6.24118	6.65745	4.45696	4.2192	6.18294	3.97432	4.36763	6.12037	4.39187	4.9317	5.79542	4.01811	6.22389	6.11349	5.62336	5.4316	5.59715	3.85365	3.44585	3.01854	4.41936
LINC00226	8.12537	6.9743	4.30414	4.07535	4.75909	5.02698	7.35897	3.99187	3.946	6.42623	7.4991	4.12101	7.90825	7.13441	4.70079	8.11914	7.37766	7.57031	5.89251	6.41773	6.89141	6.62703	7.61152	7.00867	7.51882	5.34825	3.87546	7.26354	7.41345	7.48846	5.50894	5.97269	7.19284	4.34103	4.70183	7.31213	4.78906	6.35917	6.87518	4.90418	7.7534	7.92201	7.3296	6.75148	7.12257	5.28025	4.54923	5.70192	3.74579
LBX1-AS1	8.85981	7.64942	5.75899	5.40732	6.10025	5.92431	7.95506	6.14856	5.07087	6.23805	8.37619	5.39506	7.94407	6.54557	5.57294	8.73304	8.09353	8.30647	5.74351	6.32745	7.4489	7.23642	8.91304	7.72873	8.67247	5.68744	4.40088	7.37665	9.26665	8.56643	5.85962	5.50708	8.15315	5.81932	6.23835	7.74095	6.12412	5.9207	6.7563	5.94168	8.43455	8.85155	7.91986	7.06928	6.15328	5.2179	5.45808	4.7822	5.54796
RP11-171I2.1	6.20276	4.92064	5.86247	5.25223	4.13804	4.07327	5.24109	4.53005	5.67688	4.64595	5.88539	5.21168	5.79181	5.53859	3.99123	5.79195	5.38276	5.72946	4.3795	4.73348	4.98374	4.8485	5.95757	6.04519	6.2406	3.72021	3.58421	5.53602	6.08957	6.5469	4.25477	4.00172	6.0211	3.76124	4.1509	5.95287	4.17836	4.71079	5.60894	3.82881	6.06553	5.91678	5.4586	5.28244	5.38215	3.64551	3.21075	2.78746	4.25753
RP11-133O22.6	10.596	9.93658	7.93178	5.85031	4.55706	4.84023	9.84967	6.48449	4.4827	8.84982	10.1386	7.09833	10.3601	9.52824	7.3352	10.3398	10.0833	10.2961	7.13795	9.06997	9.45827	10.2587	10.264	9.66453	10.3327	7.90289	6.72433	9.36692	10.0855	10.2582	8.19113	8.10919	10.1612	5.9096	5.19598	9.8159	5.1628	8.51131	8.75583	8.55751	10.2832	10.2788	10.0168	9.77811	8.94988	6.26286	8.01428	6.94443	5.57121
CTD-2308B18.1	6.59896	5.15483	6.27135	5.55004	4.31617	4.23329	5.54967	4.72135	6.08251	4.88541	6.24888	5.52846	6.18003	5.93028	4.14923	6.04552	5.72333	6.15148	4.60204	5.03679	5.27052	5.11122	6.31713	6.47736	6.69813	3.87336	3.69779	5.8051	6.5322	7.03749	4.45463	4.16963	6.47792	3.90092	4.34756	6.3955	4.37021	4.98637	6.03071	3.94267	6.501	6.35896	5.81546	5.62433	5.77634	3.76084	3.24995	2.7739	4.42317
RP11-171I2.4	6.59896	5.15483	6.27135	5.55004	4.31617	4.23329	5.54967	4.72135	6.08251	4.88541	6.24888	5.52846	6.18003	5.93028	4.14923	6.04552	5.72333	6.15148	4.60204	5.03679	5.27052	5.11122	6.31713	6.47736	6.69813	3.87336	3.69779	5.8051	6.5322	7.03749	4.45463	4.16963	6.47792	3.90092	4.34756	6.3955	4.37021	4.98637	6.03071	3.94267	6.501	6.35896	5.81546	5.62433	5.77634	3.76084	3.24995	2.7739	4.42317
RP11-171I2.5	6.59896	5.15483	6.27135	5.55004	4.31617	4.23329	5.54967	4.72135	6.08251	4.88541	6.24888	5.52846	6.18003	5.93028	4.14923	6.04552	5.72333	6.15148	4.60204	5.03679	5.27052	5.11122	6.31713	6.47736	6.69813	3.87336	3.69779	5.8051	6.5322	7.03749	4.45463	4.16963	6.47792	3.90092	4.34756	6.3955	4.37021	4.98637	6.03071	3.94267	6.501	6.35896	5.81546	5.62433	5.77634	3.76084	3.24995	2.7739	4.42317
RP11-65L3.2	6.59896	5.15483	6.27135	5.55004	4.31617	4.23329	5.54967	4.72135	6.08251	4.88541	6.24888	5.52846	6.18003	5.93028	4.14923	6.04552	5.72333	6.15148	4.60204	5.03679	5.27052	5.11122	6.31713	6.47736	6.69813	3.87336	3.69779	5.8051	6.5322	7.03749	4.45463	4.16963	6.47792	3.90092	4.34756	6.3955	4.37021	4.98637	6.03071	3.94267	6.501	6.35896	5.81546	5.62433	5.77634	3.76084	3.24995	2.7739	4.42317
RP11-65L3.4	6.59896	5.15483	6.27135	5.55004	4.31617	4.23329	5.54967	4.72135	6.08251	4.88541	6.24888	5.52846	6.18003	5.93028	4.14923	6.04552	5.72333	6.15148	4.60204	5.03679	5.27052	5.11122	6.31713	6.47736	6.69813	3.87336	3.69779	5.8051	6.5322	7.03749	4.45463	4.16963	6.47792	3.90092	4.34756	6.3955	4.37021	4.98637	6.03071	3.94267	6.501	6.35896	5.81546	5.62433	5.77634	3.76084	3.24995	2.7739	4.42317
RP11-156K13.2	7.06556	3.97691	2.38729	2.16938	2.07554	2.1659	7.64544	2.39008	1.9177	2.3948	6.10653	2.14227	7.3458	7.53368	2.13434	7.30557	5.67521	6.17671	3.60875	4.57273	4.02776	7.69518	7.42168	5.06514	8.35119	2.80433	2.17556	5.83268	5.25601	7.58623	2.45237	2.4215	7.26888	2.23746	2.16961	7.27327	2.12371	4.99058	4.05049	2.67856	5.49533	7.37497	5.44211	5.0809	5.46714	2.35919	2.56414	2.57569	2.33187
F11-AS1	7.9335	6.8852	3.15	3.75593	4.14022	3.93434	7.23965	2.80688	2.557	6.43241	8.22036	2.81646	7.52722	7.39165	3.88334	7.79639	7.4097	7.58696	5.35053	5.68495	6.39191	6.79761	7.90095	7.25695	8.11682	4.13338	6.85535	7.03183	7.35006	7.22044	4.476	4.83853	7.43046	2.98193	4.53608	7.74825	5.01922	6.21546	6.32235	3.28241	7.33421	7.84107	7.05325	6.18191	6.50535	3.25238	3.51368	3.40703	2.78927
AC010525.6	10.2875	9.29624	6.40689	4.41658	3.08442	4.1369	8.89658	4.00715	3.36539	6.84699	9.80858	5.32144	10.6181	6.79895	4.25706	10.4299	9.89976	9.85244	4.50658	7.81766	9.03967	10.1325	10.3435	9.50663	10.3776	6.05524	3.35534	10.0973	10.5728	10.9048	6.54833	5.14682	10.2256	3.92449	3.39871	9.79992	3.38281	6.31148	7.55135	7.12551	10.5007	10.7847	9.51006	9.04646	8.07086	3.62427	6.09596	4.97968	3.95429
RP11-794P6.1	10.224	11.0024	6.67334	4.48237	2.88523	3.13747	10.1012	3.58001	3.13502	10.1574	11.9176	6.92147	11.5252	10.5803	6.4431	11.9505	11.6364	11.826	7.9619	8.38088	11.2439	9.7501	10.4438	9.66029	11.8076	7.72247	7.36569	10.9988	11.746	11.7672	7.54632	8.65674	10.1333	4.2075	3.07425	11.1443	3.72245	9.70648	9.74122	5.43795	10.0214	10.3589	11.6204	11.0706	10.6443	3.31828	7.29213	5.13931	3.71819
[truncated: 47 more columns]

## Sheet: GSE62165
GName	GSM1520739	GSM1520750	GSM1520762	GSM1520777	GSM1520784	GSM1520808	GSM1520824	GSM1520842	GSM1520845	GSM1520849	GSM1520855	GSM1520860	GSM1520865	GSM1520738	GSM1520740	GSM1520741	GSM1520742	GSM1520743	GSM1520744	GSM1520745	GSM1520746	GSM1520747	GSM1520748	GSM1520749	GSM1520751	GSM1520752	GSM1520753	GSM1520754	GSM1520755	GSM1520756	GSM1520757	GSM1520758	GSM1520759	GSM1520760	GSM1520761	GSM1520763	GSM1520764	GSM1520765	GSM1520766	GSM1520767	GSM1520768	GSM1520769	GSM1520770	GSM1520771	GSM1520772	GSM1520773	GSM1520774	GSM1520775	GSM1520776
RP11-698F20.3	5.64898	4.20026	5.9382	4.31411	3.20862	5.42908	5.43492	6.83702	7.62812	3.14476	4.60268	2.95285	7.17306	8.16733	9.87064	10.0028	9.15998	8.8385	9.66537	9.91203	9.99797	9.8868	7.45143	9.01834	9.80742	10.7059	10.1877	9.84329	9.40378	10.1867	9.84137	8.48635	10.0022	8.43259	8.7459	5.53115	9.36109	9.12636	10.7206	9.68773	10.0912	8.5925	10.428	10.1636	10.1981	8.63761	9.44064	9.21238	9.63473
RP5-1071N3.1	4.97913	5.87076	6.21848	5.12936	3.95348	3.69888	7.90969	8.0614	9.72229	3.62881	3.63537	3.86422	3.81651	8.95075	10.7868	9.05724	9.4307	11.2891	9.07731	10.8277	11.6532	8.34984	10.8405	11.1185	8.14987	12.8316	10.9618	6.61716	7.48854	7.36735	11.9412	10.8859	10.2106	7.55639	7.65071	12.3709	11.0897	10.8886	10.2571	10.3707	9.21193	13.1649	10.3108	8.73296	9.54916	9.15325	10.1685	11.6189	10.5822
RP11-378A12.1	6.86088	4.96364	5.63015	4.42223	3.59265	4.98381	5.07075	5.32067	7.27421	3.72376	4.06545	3.52619	5.20267	8.38622	8.58108	8.64573	8.18728	7.76075	8.6753	8.43007	8.2201	10.1643	6.97075	7.81125	7.78945	9.32315	7.57999	7.33665	9.60114	8.18774	8.14302	9.30127	8.62192	9.8696	9.18761	8.4832	7.54005	5.85906	8.71825	9.05466	7.99876	7.15445	8.63276	9.09658	8.34734	8.10343	9.19251	9.44834	9.21247
AC007750.5	6.62214	6.89981	8.14387	7.09576	3.31225	6.1493	7.02725	7.36247	6.28793	4.27063	5.663	4.82497	6.44351	8.99223	9.9121	10.2324	10.0932	8.55948	9.73629	10.4151	10.2994	9.9737	9.897	9.43095	9.37095	9.95059	9.95173	9.18637	9.56553	10.7379	10.4466	9.53835	10.5158	9.1751	9.89468	8.90617	10.3411	7.50325	10.6677	9.26085	10.1386	10.0959	10.5007	10.176	10.6176	9.05996	10.6402	9.34428	10.0311
AC096579.13	5.73628	6.21258	4.71071	5.03971	4.89649	5.39587	5.68768	5.15478	5.70172	4.08666	4.52189	4.45758	5.46083	7.71174	8.01124	9.3335	9.29189	7.37758	8.92619	8.99419	8.30914	10.6336	7.69363	9.35015	10.3549	9.17836	9.27226	8.01435	10.2921	6.92396	7.82946	9.57492	8.81737	10.0321	9.40959	6.64267	6.82253	8.6046	8.54609	8.8565	9.73675	6.26729	8.71588	9.53545	8.75138	8.11122	9.53142	8.01611	9.71096
MMP12	3.66569	3.33958	3.61625	3.37359	3.47587	3.05905	5.39778	3.73784	9.44346	3.54084	3.16867	3.10439	2.92496	9.25815	6.55385	8.23904	9.53984	6.20443	9.0351	6.89027	9.28802	8.89307	3.16635	5.97667	11.6017	10.2492	3.98135	4.78652	9.04333	3.85725	9.0807	5.67254	9.58658	6.18711	8.41346	4.96422	5.74616	9.22383	6.8524	8.05338	9.1611	11.0334	7.03806	7.11437	4.7986	4.37965	4.68694	4.58576	6.99948
VCAN-AS1	9.84147	9.40776	10.3653	9.31956	5.33457	9.04411	8.49019	10.6215	9.65947	5.43169	8.80848	6.22128	9.71992	11.3097	12.1312	12.4518	12.3496	10.9589	12.8072	12.4233	12.1055	12.192	11.9192	11.9505	11.6923	12.3816	12.2231	11.8982	11.9942	12.7469	12.5029	11.95	12.9493	11.4993	12.5638	11.343	12.5789	10.6458	13.0126	11.3735	11.8671	12.2535	12.8537	12.2277	12.7388	11.2027	12.9488	11.7508	12.095
AC114814.4	6.42469	4.98722	5.47666	3.69854	3.35533	4.65353	4.67425	4.74509	6.65436	4.38552	3.65097	3.72952	5.74159	8.37875	8.47334	7.93454	7.85985	5.67443	8.13361	7.77676	8.47736	8.99946	7.25269	7.89642	8.00713	8.60107	8.22818	7.56971	7.77677	7.86735	8.26014	7.56153	7.96707	8.45007	9.03503	7.36834	8.04267	9.62325	8.45115	8.09353	8.61281	8.93309	7.97406	8.54435	8.78851	8.91857	7.96996	9.01141	8.00814
AC011526.1	5.27272	3.05163	3.4987	2.68622	2.8489	2.81254	2.83255	2.52541	4.5005	2.71833	3.18582	3.50756	2.75065	4.225	6.71009	9.94726	7.78882	3.87438	4.46853	7.65664	6.14345	5.34667	5.10971	3.83167	4.95622	3.07079	8.41274	3.60914	9.60542	6.22569	8.56186	8.23837	9.18451	10.3302	2.74149	6.73912	2.44026	2.51502	7.33649	4.86673	6.37336	3.15184	7.30189	3.64787	2.66428	5.72887	7.41576	4.47258	7.09606
NNT-AS1	5.27272	3.05163	3.4987	2.68622	2.8489	2.81254	2.83255	2.52541	4.5005	2.71833	3.18582	3.50756	2.75065	4.225	6.71009	9.94726	7.78882	3.87438	4.46853	7.65664	6.14345	5.34667	5.10971	3.83167	4.95622	3.07079	8.41274	3.60914	9.60542	6.22569	8.56186	8.23837	9.18451	10.3302	2.74149	6.73912	2.44026	2.51502	7.33649	4.86673	6.37336	3.15184	7.30189	3.64787	2.66428	5.72887	7.41576	4.47258	7.09606
RP11-465L10.10	4.32987	3.7774	4.58959	3.69386	4.59038	3.3669	4.57764	5.54732	10.0467	3.95646	3.86064	4.46163	4.43281	8.54743	8.70469	8.12038	8.83251	6.19544	6.92406	9.73208	8.48522	5.93026	5.12957	6.78475	8.75799	8.67184	7.65757	6.98041	6.1877	8.17775	9.31664	6.48826	7.38936	8.59428	10.2443	8.18976	8.88777	9.39262	7.92008	7.66646	8.70441	9.23569	8.97905	7.84036	10.0225	7.23368	8.44448	7.29013	10.2546
RP11-91I20.3	4.3548	5.12169	5.80604	4.54236	3.12047	4.09613	4.50566	6.30122	5.70498	3.46546	3.30062	3.26965	5.27742	7.68624	6.48509	7.40445	7.41208	6.97946	7.45972	8.12876	8.09827	8.20886	7.62831	6.54977	7.36612	7.98807	6.07116	7.5285	7.04182	8.02412	8.68666	7.52613	8.56307	6.71115	6.96203	7.19801	7.36129	5.45278	7.3128	8.24817	7.30416	7.87568	9.07295	8.23965	7.92262	6.15826	7.46895	6.36661	7.33428
CMP21-97G8.2	6.87558	7.52463	8.37821	6.11359	3.64799	7.45181	5.47019	8.5809	3.91332	4.05992	5.4243	3.46983	7.61221	8.86613	9.59307	8.72647	9.95197	8.94092	8.09062	9.36345	7.34038	7.10141	11.1663	7.52553	3.7282	9.21299	9.31903	8.97324	7.31958	11.2343	10.3845	9.88893	9.92893	9.74637	7.36435	10.3909	9.38069	5.61275	9.31921	7.89907	6.98656	8.95172	10.7281	8.40681	10.2693	8.516	10.6432	8.73673	9.68099
AC096579.7	6.93113	7.06306	7.3707	6.78845	5.04629	5.42863	7.88886	8.10394	9.41035	4.07602	5.48211	6.13163	5.82793	8.59264	10.0978	8.6078	9.12144	11.0621	8.93448	10.6502	10.1621	8.09741	10.3328	11.1092	8.69185	10.3711	9.75318	7.54193	8.15196	7.92394	11.3947	10.4058	9.95672	7.9814	8.04689	11.2573	10.4219	10.708	9.84968	9.73215	9.18284	11.4981	9.04767	9.1739	9.6052	9.00192	10.4182	11.5519	11.0567
DENND5B-AS1	7.70317	6.27786	5.74927	5.47939	5.98766	4.69082	7.49431	6.2725	7.59986	4.57337	4.78882	4.71403	4.5636	8.65441	8.5595	9.39972	8.58155	8.77566	9.25125	9.28041	9.23859	9.61599	7.35783	8.94867	9.69341	8.89467	8.75553	8.21518	7.17314	7.97968	7.85336	8.67088	8.41135	9.40165	9.88586	6.975	8.47763	6.92376	7.3256	8.37028	9.56164	7.68859	7.79356	9.49806	8.95201	8.85876	8.22815	9.278	9.38191
RP11-319E12.2	3.31207	4.08253	3.89379	2.96592	4.0999	3.97622	3.19533	5.07691	2.92124	2.92087	3.25488	2.61294	4.666	5.09414	6.90503	6.41001	5.92206	6.88681	6.50038	8.55256	8.71616	4.87791	5.42769	4.74856	4.81515	6.9273	3.58761	5.14836	8.05544	5.18768	6.29887	6.52507	7.47203	5.38482	8.37537	7.31812	3.39346	7.4442	4.28812	6.47514	3.78311	4.14568	6.96625	8.101	7.01014	4.97312	7.6478	4.35116	4.64165
RP11-334E6.12	6.27408	6.14595	7.47679	6.87401	3.68134	5.97375	5.03523	6.8081	6.96211	4.58923	5.27934	3.88915	5.86545	8.78356	8.93859	9.40186	9.00026	7.757	8.42799	9.42614	8.33004	7.88737	9.33587	7.96803	8.22017	8.77903	9.13792	7.72405	8.98515	9.3862	8.71343	8.097	9.73961	8.19146	9.15913	8.09726	9.88149	7.57413	9.79248	7.93241	8.29075	8.49782	9.37214	8.83882	9.3105	7.26129	9.15589	8.58	9.03073
RP11-183M13.1	3.53666	3.80542	3.34762	3.18355	3.34393	3.17257	4.12475	3.14714	2.80676	2.77942	2.84535	3.03806	3.36812	5.24281	3.76249	7.71978	5.66812	3.13282	5.65493	4.79184	7.68341	7.11185	3.71057	4.75357	8.16264	6.70583	6.38777	5.61901	4.54649	6.51289	6.54274	6.71424	6.91922	6.15189	2.91103	3.99885	3.77563	3.2031	7.31493	6.25831	7.70607	7.94888	5.20326	5.93024	3.70055	7.70591	6.80242	4.95438	6.13572
RP11-443A13.5	8.93559	8.42173	7.50866	6.30535	4.94574	7.0882	6.63052	7.43704	9.87909	6.32774	6.11348	5.66022	8.32319	8.46807	9.3706	10.7484	9.92995	6.79605	11.5408	10.0916	9.45842	11.8289	7.78668	10.8016	10.4603	10.2562	9.92145	10.7915	9.79209	8.77156	9.15678	10.8602	10.7458	10.4438	9.92758	9.28704	7.29314	3.91212	10.4639	10.1179	9.80113	9.92159	8.5863	10.6276	10.0307	10.3703	10.0606	9.83309	9.88089
CTA-363E6.6	6.23795	4.24018	4.43644	3.25611	3.29125	4.47639	3.64245	5.30542	4.26965	4.11772	4.08478	2.21371	4.71268	7.28729	6.01557	6.98181	6.16737	7.33344	7.0217	7.7005	7.53246	9.19326	4.74341	7.42244	5.62388	7.06941	6.6092	5.41402	7.78955	5.9467	6.15942	7.40943	6.98904	7.7702	7.39803	7.6561	3.75125	7.88521	6.39624	7.3667	5.81819	5.4659	6.09699	7.85047	6.02022	7.4508	5.18961	7.34497	7.623
CTD-2547L24.4	5.89328	6.14719	5.68089	6.48777	5.84209	6.6064	6.61358	6.22303	6.86283	6.13812	5.59149	6.11862	5.98937	8.97811	8.31219	10.4034	9.29017	7.35107	9.35852	10.13	9.10452	9.72188	7.15161	8.80007	10.5795	9.23855	8.25016	9.05089	10.5493	8.89394	8.87764	8.13104	8.83941	8.82092	10.3153	6.72887	8.85995	7.86523	9.71332	8.60217	10.0525	9.4831	8.24594	10.0975	9.19877	7.83731	9.82537	8.07547	9.87662
AC034220.3	7.58122	5.6842	6.57041	5.8556	4.98444	6.57636	5.48756	6.89453	8.11815	5.79335	5.0392	5.77203	7.90727	9.07923	9.06335	8.95697	8.79121	6.88228	8.61704	9.19404	8.88261	9.01293	7.15918	8.73371	9.9025	9.75431	9.23013	8.8534	9.65327	8.12364	9.29461	8.65858	9.36716	9.19564	9.37183	8.93297	8.1699	7.45786	8.78471	8.71071	9.19578	9.11465	9.89188	9.35081	9.45414	9.13757	8.93345	8.93805	9.62673
RP11-283C24.1	9.03265	8.16695	9.34094	6.85255	7.45212	6.82745	12.1691	7.4869	9.36363	6.36476	8.1788	6.95278	7.49154	9.04871	10.6444	11.4596	10.3323	9.78215	10.6962	9.98334	10.6198	10.5169	9.71523	10.579	10.765	11.76	10.628	9.70171	10.677	10.7555	10.4141	10.4221	10.0255	11.7155	10.4119	9.87541	10.2388	10.6176	9.96625	9.58518	11.1824	12.1128	11.0177	11.4146	10.0019	9.84946	10.9998	11.258	11.7481
RP11-718B12.2	8.50446	7.86391	8.4618	8.38795	6.32992	7.82046	7.81587	8.74742	10.1393	5.82491	7.4476	6.32309	8.11667	10.1686	10.3122	10.9014	10.8727	9.53522	10.2679	11.0287	10.5966	10.1919	10.4352	10.0389	10.9933	10.6044	10.5092	9.68771	9.327	10.869	10.6446	9.89825	10.8205	9.45137	10.6241	9.78384	11.3404	9.72433	11.0724	9.90667	10.2132	12.2623	10.9216	10.3965	10.7633	9.59566	11.0184	9.9294	10.5836
RP11-159D12.10	9.46311	6.12674	5.65615	5.157	5.17546	6.57875	4.01223	7.19218	8.43514	3.77415	2.93194	4.29931	4.79449	8.56837	9.06206	9.05817	8.48351	7.29297	7.83211	8.97494	7.88422	7.79388	6.89427	6.8944	6.55852	7.35592	8.91082	7.84331	9.41879	8.52123	7.61111	9.34211	8.3419	10.3249	8.7498	8.65163	4.99301	3.31392	7.7454	8.5962	7.51716	6.75683	7.53348	7.52052	6.53575	8.86508	8.19833	10.2108	10.006
RP13-614K11.1	3.58246	3.73304	3.52181	3.56173	3.86964	3.51891	3.64822	3.34851	3.45073	3.932	3.54527	3.62302	3.77283	5.50038	5.60926	8.36681	7.93376	2.90558	9.83786	6.87694	9.00289	3.24053	3.04278	5.4026	12.9636	5.91346	8.3998	4.65615	3.17924	4.93727	8.14551	7.16451	8.6713	5.73328	6.61516	4.34748	3.79732	3.3228	9.07723	3.3238	5.63808	7.72543	5.96728	6.75736	6.61819	5.74567	4.89135	4.03359	7.15845
RP11-641A6.2	4.34911	3.90707	3.36413	4.1889	4.10435	4.75487	4.22906	4.30173	3.7536	3.7672	3.70834	3.61891	3.53032	6.04544	6.04539	8.54843	7.80448	3.60817	9.51128	6.94877	9.14166	4.19336	3.74724	5.93625	12.8222	5.61563	8.67667	5.10363	3.5918	5.79621	8.07768	7.07974	8.63043	6.20718	7.15768	4.4195	4.16491	3.37943	9.06167	3.95585	6.29339	8.07943	6.15313	7.36125	7.02679	6.38677	5.58718	5.38202	7.03911
RP3-439F8.1	4.46869	5.77884	4.7287	2.85251	4.75485	4.7864	3.75084	3.52917	6.52231	2.6641	3.45299	3.35628	3.88418	4.41241	6.08766	7.73053	6.71749	5.66264	6.71446	6.91655	6.2004	6.55504	5.98853	6.26772	6.31946	6.28002	6.25625	5.92387	6.77986	6.72274	6.94212	6.69013	7.27704	6.97371	7.15788	6.27919	4.75582	5.45382	7.19714	6.28587	5.65734	6.31056	6.79397	6.67209	7.25636	6.71592	7.6711	5.65886	6.93053
LINC00276	7.74646	7.53257	7.1599	7.71534	4.55986	6.19533	7.69091	8.15235	7.00124	4.08243	5.93176	5.3937	8.10224	8.94572	9.74316	9.59819	9.61061	7.93431	10.3753	9.05821	9.65471	9.66111	8.81944	9.22956	10.5602	10.8103	9.32573	8.53296	8.93221	9.51557	9.22291	8.05444	8.61104	9.46154	9.00672	7.53407	9.72223	10.9947	11.4244	10.2376	9.95195	9.29233	9.64439	8.66699	9.19528	8.93764	10.7413	8.87373	8.83737
LINC00342	7.74646	7.53257	7.1599	7.71534	4.55986	6.19533	7.69091	8.15235	7.00124	4.08243	5.93176	5.3937	8.10224	8.94572	9.74316	9.59819	9.61061	7.93431	10.3753	9.05821	9.65471	9.66111	8.81944	9.22956	10.5602	10.8103	9.32573	8.53296	8.93221	9.51557	9.22291	8.05444	8.61104	9.46154	9.00672	7.53407	9.72223	10.9947	11.4244	10.2376	9.95195	9.29233	9.64439	8.66699	9.19528	8.93764	10.7413	8.87373	8.83737
RP3-416H24.1	5.89552	5.82176	5.8757	5.4253	4.80254	6.12098	4.94135	6.25212	6.83633	4.89056	4.89605	4.9262	5.76473	7.44339	7.74509	9.43495	8.71205	6.62432	10.2813	8.14734	9.49754	7.79866	5.89431	8.02269	11.6204	7.53668	8.91896	7.10094	5.95266	8.12309	8.12849	8.51403	9.01106	8.24262	8.60882	6.2314	5.59149	3.28857	9.84362	7.13624	8.55648	9.75784	7.09442	9.16703	8.49419	7.87894	7.41294	7.62928	8.45128
RP11-448G15.3	3.84376	4.78805	4.8061	3.71567	3.27899	4.06476	3.22353	5.06543	3.1435	3.22236	2.94264	3.1667	4.41349	5.80127	6.79301	6.0386	7.45156	6.26663	5.30906	6.90031	4.51806	4.37206	8.82622	4.30757	2.93214	6.66714	6.35911	5.97793	4.26322	8.96031	7.57761	7.19906	7.40453	7.54353	4.3826	7.55498	6.56314	3.19803	6.70287	5.0425	4.20541	6.35731	8.1698	5.10137	7.51082	5.58208	8.18221	5.88886	7.07202
RP11-21B23.1	6.82902	6.04479	6.32771	5.41016	4.80447	6.11449	4.58026	6.53719	5.07693	6.02206	5.30742	4.83545	5.15887	7.27388	7.87642	9.18384	8.02349	8.1428	8.26984	9.20815	7.31449	8.90232	6.11961	8.39326	9.58711	8.24379	7.8584	7.0652	7.98095	7.63013	8.03859	8.27927	7.90145	8.70561	7.98232	8.06796	7.02755	7.67642	8.14341	7.19356	8.58209	8.18681	6.43237	8.26938	7.6135	7.91937	8.75679	8.92711	8.35814
MIR29B1	3.95591	4.11848	6.40363	3.39656	3.66141	3.27858	3.6159	4.02553	6.78247	3.28822	3.56635	4.27909	4.28384	4.56958	4.14505	7.95119	7.34885	6.124	8.17364	8.75899	8.50584	5.45707	4.33793	3.68965	8.25586	6.91374	3.59713	5.02416	6.95777	3.09411	8.70764	6.29626	10.0319	5.46647	7.6104	7.58803	3.40728	2.89731	4.49	9.04197	3.03083	3.2624	5.82946	8.37711	6.57704	5.89852	7.40139	4.94587	6.98714
RP5-864K19.4	4.18729	3.28247	3.04316	2.99479	3.20607	2.75647	3.06476	3.53094	3.33306	3.53671	3.26589	3.24036	3.60374	5.83293	6.79661	6.54012	4.99531	3.86365	5.42716	5.1054	6.27678	6.77001	3.64566	6.12313	6.14732	6.37787	5.47581	5.30717	5.95274	5.18703	5.23145	5.92334	5.40318	7.5919	5.87039	4.48291	3.45691	5.97818	5.04829	5.62731	7.07957	4.75347	4.4455	5.75397	4.5272	6.10769	4.96008	6.07649	6.87746
RP11-519G16.5	8.16599	7.34638	8.64769	5.5824	6.57547	7.20789	7.44964	7.81261	11.1043	3.98481	6.10655	6.30943	8.8851	7.72842	11.3685	10.4659	9.59943	7.54126	10.568	10.4355	9.50549	8.71394	7.48154	9.88619	9.56614	9.37341	10.8683	9.60035	11.1297	8.44064	9.85001	8.44591	9.81242	10.3313	8.7754	9.34901	6.72802	8.29536	10.1042	11.1401	10.308	11.424	8.84728	10.0949	8.58547	8.26315	9.71852	8.14462	9.84555
RP11-145M9.4	8.04886	7.59937	8.79483	7.74435	6.15075	7.46557	7.54593	8.72839	8.96882	5.26795	6.99734	5.88441	8.86514	10.4468	9.65844	9.94924	9.89778	9.36744	9.86783	10.0602	9.73391	9.90596	10.3481	9.29771	10.2192	9.92861	9.58374	9.36952	9.36758	10.1856	10.1689	9.46069	10.4552	9.19672	9.73181	9.45751	10.1717	8.98663	10.4199	9.62974	9.9986	10.2186	10.6418	9.56169	10.4108	8.4904	10.1856	9.97572	9.55619
RP11-26M5.2	4.34517	3.39936	4.21932	3.52089	3.57081	3.62029	3.7461	3.39888	5.96274	3.78557	2.80031	3.22823	4.10917	6.42858	6.26431	5.03553	5.4895	4.9703	6.92165	5.4198	6.02013	6.62047	4.17291	6.05187	8.36585	6.95257	7.42092	5.44988	7.04648	4.59839	5.03301	5.36923	5.24413	7.69239	7.28097	4.57892	5.43826	7.05928	6.37577	6.22661	7.70336	7.60484	5.69944	6.66706	6.46351	6.86809	4.89112	5.73054	6.60227
RP11-247A12.8	4.36656	5.07277	4.41739	4.93443	4.11441	4.52713	5.6628	5.82761	4.9142	4.58976	3.74531	4.36374	5.32952	6.2491	6.64941	7.73031	6.61587	6.09637	7.33069	7.54885	7.73965	7.60086	7.14432	6.47874	6.70502	6.70198	6.53476	6.32664	6.60028	7.74065	7.33762	7.14636	6.70056	7.04597	7.13725	6.73286	6.32772	5.15527	8.31018	5.69166	6.64675	7.21082	7.74433	7.98989	7.69105	6.77152	8.24086	6.95551	7.07212
PRC1-AS1	5.81637	4.93737	5.46614	4.52051	5.20681	6.64051	5.58384	5.13177	8.38801	5.02663	5.35085	4.26261	5.1378	8.09385	8.56316	6.9977	7.71587	6.87657	8.11782	6.93673	7.97398	8.26335	6.1538	8.21479	9.25058	8.19465	8.56965	7.30876	8.35312	6.32191	6.64985	7.21841	7.14405	8.69261	8.64371	6.30562	7.14865	7.96021	8.05856	7.87113	9.11115	9.46168	6.92234	8.39835	7.84503	7.98751	6.52665	7.97912	8.46872
RP11-300E4.2	4.6101	3.72583	4.61599	4.36696	3.20424	3.84499	4.29088	4.96354	3.35539	3.3311	3.4632	2.99027	2.67969	6.46749	6.1936	6.37683	5.93196	6.22301	4.83288	7.44894	5.779	6.14519	8.1787	5.90161	3.76909	5.04713	6.97695	5.04026	4.9742	7.20658	6.43703	6.50421	6.38236	7.38851	5.11191	6.62997	8.39812	4.2618	6.73495	3.78921	6.07902	5.14514	6.34758	5.85923	6.63618	5.36798	7.43945	6.53407	7.25267
RP11-24J23.2	7.76923	7.62786	6.71965	7.76143	4.56425	6.54692	7.63429	8.19035	7.32567	4.57685	6.56812	5.73108	8.10482	8.63724	9.69414	9.45406	9.65536	7.75724	10.5101	8.89536	9.56869	9.56737	8.6551	9.08622	10.5077	10.806	9.15093	8.63776	8.95613	9.43833	9.14995	8.20342	8.71857	9.48789	8.8839	7.60079	9.60664	10.9269	11.4689	10.0645	9.93762	9.38628	9.67246	8.39668	9.20588	8.97761	10.6541	8.76295	8.74141
RP11-395P17.3	6.33994	7.14027	5.80326	5.8957	4.29334	5.55713	7.03944	7.75416	6.77075	3.82356	5.78519	4.1886	7.28468	8.85074	7.95141	9.11843	8.03997	8.42059	9.47639	8.20145	8.51246	7.09812	9.18278	8.04731	7.31329	9.13175	7.10423	7.4265	6.6181	8.63753	7.9491	7.95573	9.48086	8.32962	7.43425	7.23777	8.07696	8.34756	9.48303	8.52443	7.87711	7.72356	9.20857	8.19607	7.78565	7.49166	8.53989	7.31496	8.37185
CTD-2033D15.1	6.09431	6.18182	6.63726	5.816	5.62514	5.65587	6.13152	7.41993	6.20896	4.98542	6.19571	5.65556	6.24523	7.64759	8.59343	9.06812	8.73951	7.61788	8.12362	8.88401	7.99391	8.61462	9.19283	7.83099	7.44313	8.28103	8.60563	7.9786	6.99128	9.23718	8.81652	8.1262	9.20731	7.58445	9.06798	7.8526	9.93338	7.44068	9.31694	7.96772	8.61588	8.49663	8.89937	8.62685	9.46215	7.11916	8.93496	8.04005	8.87569
CTB-118P15.2	5.63445	4.46299	4.80848	4.46588	4.52166	5.36498	5.01049	4.76082	4.51755	4.16042	4.43538	4.5813	4.49124	6.80722	6.68286	7.85253	5.79762	6.31058	6.02418	7.40853	6.73832	7.73206	6.58717	5.80362	7.95961	7.0384	7.66529	5.94095	7.90207	5.8957	6.53627	6.4527	6.44084	7.90132	6.89437	6.35873	6.75901	7.05077	6.83639	6.39157	6.92591	6.06277	6.22057	7.28645	6.62781	6.41093	7.56195	7.05177	7.79814
STARD4-AS1	7.97362	8.69672	7.63457	8.52176	6.96389	7.70135	7.58509	7.90657	9.00781	6.76169	6.58693	6.62453	7.60854	9.45766	9.70664	10.4172	9.79194	9.36382	9.72976	9.93695	9.63998	10.1839	9.35632	9.18987	9.62985	10.0088	9.45963	9.93907	10.215	10.4179	9.89899	9.63908	10.5931	9.71317	10.2966	8.71894	9.20381	7.66866	10.7601	8.99709	8.89921	9.32047	10.277	10.0341	10.0321	9.55078	10.4608	8.7563	10.2254
LINC00593	5.59217	5.72317	4.96813	4.39156	4.22808	4.44649	5.08577	4.8674	5.25563	4.44373	4.0685	3.7954	4.8109	5.96827	6.94028	6.93179	6.60166	5.76698	7.29399	6.72235	6.93182	7.48603	5.29583	6.9247	7.41173	7.0533	6.78156	7.26774	6.92362	6.40601	6.7675	6.38191	6.67265	6.66988	7.15342	6.61528	5.47656	7.28658	7.33538	6.62502	7.11708	6.24999	6.9694	6.76079	7.01459	7.01652	6.77612	6.87638	6.94355
RP4-620F22.2	4.93119	3.95343	5.89711	3.45701	3.59645	3.7974	3.60687	4.29794	6.18666	2.8856	3.82177	3.7618	3.20415	6.9248	5.73466	7.15142	6.52142	5.47298	8.43869	6.92904	7.85662	6.33646	6.06266	7.8859	7.5327	7.76664	6.26588	4.74148	4.21964	6.17813	7.23757	4.62401	6.40518	3.75948	4.15193	6.27203	6.55413	7.45106	8.36941	8.38024	6.73091	8.79579	6.77458	5.04853	5.79155	5.13285	6.59053	5.86083	6.09126
LINC00221	7.99046	7.7903	7.47971	7.98431	7.00946	7.25005	8.09647	8.20076	7.67837	6.36221	6.89684	6.41843	8.29364	9.2874	9.82033	9.71498	9.48531	8.04186	10.542	9.25765	9.8267	9.66267	8.99703	9.43905	10.8438	10.9417	9.61835	8.64348	9.13073	9.67692	9.2166	8.36198	9.26609	9.53256	9.27808	7.87257	9.93874	11.1005	11.6905	10.2621	10.3577	9.49374	10.1242	9.22007	9.76267	9.31275	10.725	8.96274	9.05207
RP11-479O17.10	7.99046	7.7903	7.47971	7.98431	7.00946	7.25005	8.09647	8.20076	7.67837	6.36221	6.89684	6.41843	8.29364	9.2874	9.82033	9.71498	9.48531	8.04186	10.542	9.25765	9.8267	9.66267	8.99703	9.43905	10.8438	10.9417	9.61835	8.64348	9.13073	9.67692	9.2166	8.36198	9.26609	9.53256	9.27808	7.87257	9.93874	11.1005	11.6905	10.2621	10.3577	9.49374	10.1242	9.22007	9.76267	9.31275	10.725	8.96274	9.05207
LINC00645	7.21122	5.82441	6.09378	6.15862	5.08888	5.44157	5.88991	5.17744	8.12733	4.92414	6.52635	5.33627	4.6814	6.89052	7.43592	9.64617	8.12426	6.72841	8.21416	9.07978	8.51662	8.86464	8.74071	8.49873	8.15972	7.84188	8.22262	7.7757	7.90032	7.65427	9.14823	8.16463	8.95761	7.33382	9.05041	7.66412	9.98602	8.69416	8.27427	7.01121	9.11117	10.7258	7.26624	8.26843	8.46941	7.2264	8.15562	7.15395	8.55743
RP11-407N17.5	7.52057	6.68572	6.61229	7.26253	5.93205	5.35563	7.02085	7.45976	7.67256	4.16008	7.77851	7.13941	5.83997	7.96213	7.96707	10.5104	9.2141	7.04691	9.28194	8.25022	7.11591	8.15658	11.1464	8.46544	7.32214	9.36549	8.636	8.86515	7.66485	10.1668	10.2077	9.71409	10.0189	7.68071	8.48771	9.343	10.0878	8.28337	9.5522	7.13538	8.4709	8.45858	9.80609	9.12254	9.18054	7.17451	9.6693	7.16684	10.1259
RP11-383C5.7	12.2345	8.53259	11.7294	9.62006	8.47021	10.2698	8.08369	10.008	12.8357	7.43404	8.70758	7.29871	7.48916	13.3829	13.1471	11.5432	11.0855	11.8087	11.7937	11.9538	11.1765	11.8102	10.5166	11.1695	10.9811	11.8409	11.9312	10.1796	12.7295	10.4317	10.5835	11.219	11.2941	12.9978	12.568	11.8701	8.12538	3.55769	10.5362	11.2679	12.1804	12.8843	11.2386	10.9064	10.6142	12.4622	11.2431	13.4435	12.0379
AC007278.3	4.02969	4.4558	4.2681	4.11979	4.6112	3.86675	5.08784	4.77807	4.17446	4.26371	4.75004	5.10104	3.78032	6.0048	6.54003	7.43783	6.76235	4.93978	6.29045	6.36828	6.96452	7.03892	4.8675	5.93588	6.37851	7.07745	5.98875	5.48183	7.24637	7.24892	6.58311	5.62491	6.84243	5.72495	8.04888	5.01671	7.76277	3.81329	8.12411	5.67906	7.27453	7.42458	6.86411	6.90057	7.47923	5.32746	7.85477	5.65898	6.73764
RP11-365H22.2	8.23755	5.90128	9.44716	6.36801	5.23726	6.3959	5.41171	6.17314	10.616	4.64989	6.61672	5.49002	6.42867	8.62774	9.43443	10.0707	8.74013	9.04273	8.85264	8.88808	8.41111	8.08383	9.00815	9.03026	6.82204	8.32455	9.60764	8.9795	7.6878	8.60025	10.1339	9.73938	9.78695	8.04849	8.58043	9.63973	10.6274	10.4756	9.48971	8.41188	7.99818	9.73759	9.07867	8.0973	9.9383	7.97967	8.9761	8.91835	9.11634
RP11-274H2.5	8.19719	6.61833	8.08217	5.96752	5.26028	5.9724	5.38968	7.23828	9.55513	4.99779	7.36056	7.93457	7.25009	8.39325	8.40291	9.50799	8.8834	9.16569	9.44107	8.70848	9.23121	9.61119	7.9028	9.36375	9.92275	8.61922	8.19992	8.61359	7.69871	8.90006	8.78241	8.45698	9.60559	8.95307	6.86848	8.64747	9.08966	11.3608	9.13843	10.0265	8.06762	10.3728	8.29905	9.61097	8.33025	9.31024	9.74127	10.2192	7.9004
RP11-776A13.1	7.09933	5.59746	6.70512	5.8181	4.9961	5.77518	5.35946	6.80477	7.07403	5.49433	5.67373	5.76871	7.12846	7.98248	8.09821	7.99164	7.9563	6.61225	7.85526	8.15466	8.1906	8.24969	6.58502	8.13642	8.9764	8.59673	8.1746	7.8153	8.16021	7.41674	8.13203	7.85713	8.22985	7.99051	8.54651	7.80284	7.29264	7.28874	7.92286	7.99988	8.40537	8.3472	8.76014	8.52729	8.61867	8.14322	7.81381	8.08517	8.75445
RP11-705C15.3	4.59199	3.16557	3.20459	3.09442	3.09546	2.83661	3.61747	3.65936	4.33661	2.89632	3.45299	3.01437	3.82658	6.4257	5.28365	6.04234	5.7266	4.45677	4.49346	4.82374	6.09838	6.59518	4.21585	5.53119	6.24589	6.01184	4.83287	4.6449	4.87138	3.9622	5.89262	3.76235	4.69421	5.69256	5.72251	4.7821	3.92203	5.84601	7.18694	6.65654	5.35368	5.97654	5.31409	4.51015	5.79297	4.91962	5.99694	5.54133	6.2442
RP11-434B12.1	3.00949	2.88106	2.79292	2.89368	2.84729	3.06839	3.22486	2.9742	3.20928	2.71173	2.58547	2.98161	2.90338	5.97558	7.45927	5.25094	4.25191	2.97917	5.38677	3.53947	5.06078	8.16889	3.4303	3.28596	3.48505	4.76724	3.77105	4.09842	4.13758	7.47863	5.98558	3.38958	3.7287	6.00364	6.74425	3.46476	3.04859	3.00932	5.50539	3.51717	5.36344	3.16982	3.79177	5.4656	3.70199	7.06865	4.60317	5.22771	5.00931
RP11-25K21.6	5.45711	5.29793	7.12006	4.68059	4.67346	5.50392	5.85096	6.10873	6.01672	4.11792	6.12132	5.72908	7.9865	6.74518	7.67211	8.3751	7.75424	7.34898	7.48255	7.98492	8.83658	7.65811	8.17628	8.06285	7.9937	8.60919	7.77861	7.22179	6.67844	7.24665	8.48983	8.03228	6.91832	6.97596	7.61298	7.49759	8.4443	7.24574	8.72117	8.17844	7.65004	8.77623	8.54189	7.45298	8.78564	6.32548	7.76418	7.35655	7.84643
AC007277.3	4.16012	4.72364	6.28604	4.29383	4.24529	4.20193	5.2724	4.9929	8.01101	2.81857	3.40756	3.91902	4.58061	6.41032	6.17329	6.00099	7.40196	6.58883	6.14275	5.97434	9.08645	4.73048	6.82199	6.03707	4.88489	7.28174	6.60562	6.5658	4.79279	7.05996	7.3816	6.38685	8.25605	5.69287	7.55626	7.33212	7.5649	6.80041	6.29167	6.50406	7.17861	6.58138	7.35843	5.28441	6.80996	5.34226	6.08687	5.9489	7.54203
RP11-432J9.5	4.16012	4.72364	6.28604	4.29383	4.24529	4.20193	5.2724	4.9929	8.01101	2.81857	3.40756	3.91902	4.58061	6.41032	6.17329	6.00099	7.40196	6.58883	6.14275	5.97434	9.08645	4.73048	6.82199	6.03707	4.88489	7.28174	6.60562	6.5658	4.79279	7.05996	7.3816	6.38685	8.25605	5.69287	7.55626	7.33212	7.5649	6.80041	6.29167	6.50406	7.17861	6.58138	7.35843	5.28441	6.80996	5.34226	6.08687	5.9489	7.54203
AC022819.3	7.99501	8.03671	7.51686	8.05183	5.35357	7.55582	6.94072	8.20448	7.63551	6.74924	7.4474	6.92571	7.39315	8.52105	9.03582	9.82936	8.83939	8.44438	9.62804	9.14199	9.23645	9.81809	8.76115	8.35976	8.79418	9.51417	7.7602	8.42703	10.5094	9.24132	8.89364	9.15887	9.6252	9.90739	9.1802	8.49299	7.60283	7.28337	9.82931	8.54695	9.14717	9.35819	8.59386	8.75226	8.69238	8.9624	10.1185	8.93706	9.00182
RP11-517C16.2	3.89753	3.04604	3.0635	3.31338	3.14605	3.00994	3.29217	2.57332	2.66497	3.05317	3.19437	2.96358	2.87319	5.77318	6.593	4.83046	4.12294	5.42645	3.69453	6.03818	5.57305	4.85539	4.24267	3.98046	5.06783	3.24952	4.39856	4.15035	4.82195	4.70042	3.28439	5.3623	4.35315	6.34049	5.87789	3.2471	4.60831	2.86868	3.77722	5.14966	5.98316	3.52746	4.32449	6.21466	4.79821	4.98758	4.53063	4.05423	5.64467
HCG21	9.85186	5.28209	5.28951	5.10131	4.78897	5.35767	4.62228	5.5845	4.2586	5.41641	4.21617	4.9976	4.45297	8.74131	8.00118	10.9131	5.71168	4.82064	9.07255	9.9499	5.6363	12.0067	4.75515	8.90686	5.05061	4.59997	7.08906	5.79971	8.63488	9.50604	4.4837	10.8133	9.52042	9.95232	7.11099	7.74073	3.95019	4.39277	5.83327	4.8927	4.38592	4.72902	6.61698	6.12657	5.1577	7.42295	10.2071	12.092	5.38044
RP11-495K9.9	6.30728	5.3774	6.80514	5.51876	5.00256	5.77215	6.4752	5.4879	5.25299	4.77537	4.78781	5.19838	5.89787	6.56618	6.69367	7.29422	6.94998	8.30502	7.48299	8.27024	7.66801	8.19585	6.66932	7.36446	7.9466	7.70727	7.79953	7.47857	6.86168	7.01926	7.90687	7.62985	7.9624	9.26754	7.7886	8.21312	7.58849	10.5603	7.90545	7.08217	6.69297	7.00601	7.83204	7.83188	6.85065	7.69002	7.51452	6.72868	7.83114
ACTA2-AS1	4.50428	4.55078	5.19363	5.09008	4.91267	4.60874	5.15662	4.64052	6.13747	4.16172	4.11492	4.64085	4.29107	8.62561	6.8556	7.33077	6.82974	8.84396	6.74707	7.19022	8.09566	6.78345	5.83251	6.59314	6.09933	6.18904	6.17392	5.76015	7.78681	9.15838	6.48525	5.69629	6.68295	5.83226	7.29004	5.39008	7.10377	5.79076	6.46202	6.09435	6.99619	6.82827	6.82059	7.15132	7.08082	5.96467	7.5543	5.81278	6.97529
CTD-2240E14.4	5.56403	5.46159	6.66659	6.04442	5.10391	4.80136	5.21713	6.26753	8.19014	4.91951	5.8632	4.9827	6.98327	7.83099	6.59936	7.88397	8.11732	6.73584	7.64935	8.11005	8.88259	7.64031	7.68612	7.67999	8.50411	8.00307	7.48177	7.44683	7.25135	7.41029	8.55183	7.65568	7.93703	6.7728	7.65112	7.39183	8.45783	8.321	7.5027	8.47655	7.51765	7.7902	8.53523	7.94455	8.37017	6.68026	7.18277	6.8576	7.742
MIAT	5.56403	5.46159	6.66659	6.04442	5.10391	4.80136	5.21713	6.26753	8.19014	4.91951	5.8632	4.9827	6.98327	7.83099	6.59936	7.88397	8.11732	6.73584	7.64935	8.11005	8.88259	7.64031	7.68612	7.67999	8.50411	8.00307	7.48177	7.44683	7.25135	7.41029	8.55183	7.65568	7.93703	6.7728	7.65112	7.39183	8.45783	8.321	7.5027	8.47655	7.51765	7.7902	8.53523	7.94455	8.37017	6.68026	7.18277	6.8576	7.742
AP003774.1	6.86536	5.82355	6.14922	5.66249	4.56431	5.76847	5.78552	5.77862	4.63683	3.77621	5.55593	4.99469	5.90803	6.30335	6.73469	8.22803	8.0079	5.63952	8.37955	7.15261	7.90473	8.36047	6.55996	7.71223	9.38139	8.8555	8.36128	7.71291	6.17004	6.51515	7.71264	5.89807	6.42721	6.92041	6.48428	5.62359	7.3378	10.3107	9.69254	9.77003	8.76987	6.0526	6.76908	8.21795	8.0232	7.77317	8.20975	6.5832	6.57636
RP11-212P7.2	5.961	6.80969	6.58886	6.43568	4.17099	6.51051	6.36628	6.38103	6.60463	4.57129	5.83337	5.4788	6.61238	7.0901	6.59246	8.36446	7.95312	6.82234	7.75313	7.84116	7.99414	7.60294	8.40311	7.65397	8.06071	7.80208	7.8685	7.63848	7.83932	8.38862	8.4618	7.59475	8.64531	7.57383	7.62169	7.29034	8.78384	7.21637	8.47537	7.66131	8.53465	8.20324	8.33637	7.84352	7.9704	7.08906	8.61816	7.82735	7.99018
CTA-256D12.11	8.33943	6.31929	8.02314	7.50278	6.82636	5.77731	6.98275	5.28854	9.9568	4.20976	8.74842	6.42469	6.10475	8.21393	9.03677	8.86055	8.45226	7.19385	8.674	8.5067	8.69885	9.38829	9.46636	9.40512	8.67868	7.9771	10.1359	8.72498	8.48698	9.42745	10.1754	8.63862	11.2716	7.61759	8.88215	8.08114	10.9583	10.0527	9.46634	8.63172	9.78488	9.92891	8.9836	8.87271	8.75009	8.28722	9.42435	8.60826	8.62273
RP11-430N14.4	2.86219	4.08446	3.51549	3.46758	3.31905	3.1829	3.84624	3.57243	3.54163	3.48374	2.96085	3.08566	3.65207	4.1929	5.32915	6.67899	5.7688	6.10845	5.72822	7.21515	5.04312	2.99379	4.23486	4.09787	5.03026	4.59054	3.89264	3.1768	7.64042	4.41057	5.78643	6.43713	5.00026	6.42255	2.56235	2.64459	3.96271	9.17326	3.65567	4.4594	7.69706	4.47938	3.99627	4.74326	2.61545	4.33625	7.02152	5.16725	5.67396
AC159540.1	6.83841	6.82731	6.46244	6.46133	4.94555	5.63437	6.68274	7.10376	6.73815	5.20382	5.57267	5.19825	6.77074	7.99671	8.19804	8.29398	8.16395	7.18729	8.76525	7.66043	8.40792	8.49927	7.2284	8.34743	8.90254	8.6612	7.93837	7.50887	8.06062	7.78063	7.70617	7.3751	7.76212	8.38003	7.82938	6.8315	7.38704	8.50306	8.95731	8.37495	9.09861	8.36992	7.41783	8.20277	7.72416	7.80876	8.30592	7.75156	7.89572
RP11-529K1.4	4.90976	5.47901	5.31389	5.06187	5.00041	5.04296	5.38336	5.70734	7.02373	4.66044	5.3717	4.06889	5.72366	6.96144	6.29767	7.00845	7.62625	6.94035	6.87121	7.56785	6.90559	6.61642	7.67831	6.73183	6.6093	7.1266	7.56	6.84634	7.74182	7.62833	7.4704	7.17656	7.76012	7.1422	7.68887	6.91522	7.61803	7.26316	7.45558	6.58564	7.32506	6.75534	7.76578	7.0202	7.35763	6.00291	7.64054	6.13562	7.55114
RP5-977B1.11	5.45586	5.36301	6.17965	5.47774	5.73193	5.1059	6.27115	5.92774	6.27856	5.46152	5.33642	6.0631	5.99017	8.57459	7.50799	8.12707	7.95664	7.94696	7.40521	7.96837	7.61083	7.39756	7.23794	7.2048	7.19756	7.51703	7.48507	6.94831	7.67237	8.7367	7.80045	7.22197	7.87495	7.1603	8.10097	6.80747	8.37085	5.47773	7.99892	6.88059	7.61699	7.90126	8.00792	7.89704	8.42895	6.74046	8.18234	7.08715	8.15174
RP11-265E18.1	5.92899	6.01724	5.44713	5.72514	4.92127	6.05764	5.59514	6.04959	6.32465	5.70582	5.61256	5.65407	6.24405	7.09743	8.08418	7.5562	7.34729	6.74108	7.86821	7.59176	7.63098	8.60909	7.22337	6.96858	7.95176	7.7756	7.4516	6.42286	8.38994	8.13288	7.31999	7.40119	7.91497	7.80586	7.85277	6.83969	7.61902	6.68405	8.23287	6.9012	7.72399	7.81157	7.63067	7.31019	7.82869	7.41711	8.31871	7.8267	7.775
RP11-203M5.8	7.7503	6.52921	8.12597	6.39757	6.34292	6.17272	6.71563	7.21941	8.43206	6.39228	6.64833	6.25665	6.96144	8.39872	9.1103	8.14772	8.44698	8.113	8.61822	8.63622	8.14433	8.88694	8.13396	8.52437	8.85876	9.04427	8.84455	7.67169	8.72706	8.21208	8.48247	8.56274	8.23183	9.28516	9.24177	8.58001	8.56664	9.67263	8.0979	8.02606	9.70477	8.82798	8.39568	9.16266	8.84843	8.51461	8.22389	9.51369	9.06396
DLG3-AS1	8.90769	6.65009	7.15191	5.64729	5.46995	7.0646	5.57342	7.38761	8.1237	7.38036	5.7257	5.27186	5.56891	9.03332	7.35726	8.19408	8.18098	7.68404	8.62433	8.40746	8.101	9.46324	7.16728	7.97286	7.85649	7.81717	8.42467	7.93475	9.97175	7.9483	7.93313	9.11588	8.37168	9.43702	8.82123	9.27204	6.41039	3.43061	7.82173	8.06515	7.56222	4.45452	7.87504	8.5885	7.16138	9.48803	8.01602	9.92199	9.72253
RP11-247A12.2	5.44473	5.28624	5.07944	5.84401	4.63512	5.18491	5.42278	5.94147	5.72981	4.97003	5.30846	4.67759	5.79266	7.04538	7.63071	7.59054	7.1272	6.06307	7.19528	7.96937	7.61243	8.40022	7.05999	6.78256	7.83289	6.378	7.08781	6.82515	7.11889	7.15623	7.56738	7.363	7.20142	6.97463	7.66608	6.84842	6.32946	6.44893	7.68509	7.08768	7.20333	7.65379	7.16355	8.12714	7.68868	6.81833	7.63562	7.38422	7.02945
AC002306.1	4.69633	4.87631	3.74024	3.6484	3.93503	3.61137	4.60855	3.7557	3.54575	3.65686	3.39623	3.7703	3.50304	4.93947	6.09788	6.85452	5.86108	4.85773	6.87068	6.67509	6.68009	5.69215	3.65513	6.33652	8.01828	6.60649	4.00557	6.61278	3.54395	5.84036	5.71069	5.63673	5.65555	5.20613	6.17359	5.23175	4.77111	3.50163	6.95702	6.32668	6.31311	5.37302	5.68242	5.09335	6.24936	6.4108	5.65	5.87256	6.14092
AC097461.4	6.03185	6.21023	6.23544	6.20989	4.84947	6.16377	6.73325	6.29903	6.24392	5.45639	5.37321	5.34275	6.20001	7.30789	7.49229	8.39984	7.60214	7.57187	7.86129	8.00885	7.94794	7.85143	7.56882	7.32023	7.28442	8.21028	8.27067	7.05425	8.04648	7.96145	7.65484	7.35146	7.62198	7.67512	8.48067	7.16895	7.60593	6.67926	8.07088	7.01839	7.81448	7.4702	8.34211	7.86227	8.27266	7.00165	8.2798	8.22667	8.26119
IPO9-AS1	4.38996	4.96217	4.8439	5.6899	4.02821	4.4131	5.43615	4.66876	4.86643	3.6567	4.27285	3.75657	4.48531	5.93897	5.36107	6.17006	7.02182	5.10269	6.75321	6.22864	6.36026	6.04757	6.82486	5.90927	7.26079	6.15151	6.45974	5.4959	6.96365	6.41983	6.48574	6.54921	6.44135	6.28482	7.73155	6.09748	6.57394	7.203	7.20127	5.78812	6.70515	5.65863	6.53763	6.0502	6.94878	5.33005	5.94082	6.0475	6.0779
CTC-264K15.6	3.39804	3.25705	4.02936	2.93633	3.1764	3.37689	3.68948	4.34916	6.35813	4.21374	3.47782	4.11229	3.75639	4.28426	4.40339	6.58739	6.20896	4.95214	5.67666	7.13514	6.45972	6.03702	5.09834	5.89094	5.95068	5.18201	6.97709	4.3504	5.49352	5.17833	6.30725	5.43188	5.93692	5.16342	7.03834	4.86673	5.58577	7.49401	6.48278	5.14303	5.36322	6.23068	4.69782	6.41614	6.86091	4.28161	5.99454	4.41638	5.07684
RP11-16L9.2	7.26351	6.91414	8.30575	7.49398	5.08472	6.31511	7.43757	7.80081	6.93305	4.28874	7.07753	5.93395	7.19942	9.09326	9.22031	8.6744	9.64814	8.28051	7.8561	9.14263	8.57757	8.13308	10.0419	8.56845	7.49296	8.28377	9.50214	7.97233	8.19599	9.44922	9.07044	8.58262	9.54644	7.96206	8.14262	8.18535	10.2411	7.31093	9.52745	8.30902	8.18455	7.8781	9.41317	8.08997	8.69732	8.21657	8.36945	8.6758	9.15457
RP11-862G15.1	7.87758	8.56065	9.64325	6.16258	3.87816	7.27677	4.3247	8.35911	3.47455	6.18073	5.53869	4.54252	7.926	4.6449	7.87474	10.1377	9.13316	13.3331	8.37051	12.4051	10.1577	3.65403	7.68678	8.34086	11.4169	5.11347	9.21392	7.95553	6.53141	5.12169	9.35104	10.1553	10.5883	5.73904	4.98764	7.8888	3.09291	3.18329	4.33647	10.9621	7.65587	3.87328	8.07141	10.0187	7.93215	10.0972	10.932	5.28257	8.6123
Z83851.4	6.5968	7.4344	6.24839	7.63652	5.9516	7.29031	7.26968	7.66312	6.74012	6.15845	7.06698	5.49464	7.47169	8.43189	8.39085	8.39592	8.32774	8.17843	9.16026	8.21123	8.36266	8.22358	9.34708	7.81044	8.62892	9.14248	8.40897	7.89843	7.93448	9.49706	8.32456	8.16041	9.21379	8.14429	9.07858	7.66874	8.94501	7.26205	9.83264	7.55422	8.39404	7.64694	9.74066	8.73829	8.74158	8.20724	9.72667	7.37904	8.45065
RP11-290F24.6	10.4338	9.59953	10.361	9.39461	7.99648	8.4081	9.50569	10.2955	11.528	7.82688	8.87831	8.69309	10.0738	11.1792	11.2064	11.2877	11.0028	10.8877	11.7895	10.6664	11.4367	11.4933	10.978	11.2181	11.8389	11.9907	12.2454	11.1653	11.5183	11.1719	11.5078	10.6012	11.1808	10.8446	10.8528	10.9803	11.1545	12.1532	12.5925	11.5768	10.7607	11.2235	11.4733	10.7952	10.7115	11.716	11.2926	10.7205	11.2119
LINC00966	5.06533	5.66658	5.05996	4.98086	4.49228	5.23477	5.24127	5.06826	5.18604	4.74476	5.16409	4.91905	5.20843	6.22606	6.00881	6.97893	6.23279	6.29559	7.16435	7.20704	7.28219	8.67131	6.81439	5.81994	7.1952	6.85228	6.50523	6.35528	6.20988	6.58045	6.62972	7.24347	7.07564	7.7772	7.16063	6.17636	5.91276	6.13474	7.3124	6.78393	6.4327	6.38094	6.39782	6.47305	6.88293	5.97033	6.59542	6.3955	7.18809
RP4-694A7.2	3.39414	3.25729	3.65232	3.60162	3.32032	3.53708	3.58597	3.3098	4.88226	3.89408	3.16564	3.53788	3.44519	5.99011	6.00813	4.79581	4.84721	4.20163	5.34978	4.73914	6.40743	6.43978	3.65826	5.46396	6.88601	6.03251	6.41683	4.573	5.84556	3.52227	4.00982	4.2384	4.80211	6.62346	5.88338	3.69322	4.31364	6.31092	5.47	5.39264	7.04408	6.2269	4.42493	5.87077	5.3847	6.39467	4.26369	5.60767	5.57883
RP11-369E15.2	6.71383	6.33509	6.42022	5.84153	4.14289	6.0779	5.87492	6.21523	5.88966	6.21665	5.63338	5.17966	6.17333	7.2651	7.23326	7.85005	7.47771	6.82769	8.3084	8.20491	7.52588	7.38668	6.73706	7.14005	7.6194	7.92152	7.63256	7.70301	7.12279	7.03996	7.67905	7.94501	7.40143	7.57285	7.38914	7.21577	6.59563	5.81105	7.9231	7.82282	8.03715	6.88952	7.87381	7.78029	7.66289	7.84659	7.16972	6.84334	7.93502
SPON1	4.56616	4.62817	4.6973	4.60591	3.57767	4.21289	4.41075	4.58029	3.48094	3.22087	4.11795	3.41969	4.62793	6.18276	5.97926	6.41565	6.51501	5.69479	4.89014	6.96467	5.92917	5.34179	6.92595	5.32874	4.8853	5.58865	6.86876	5.47504	4.86761	7.37202	6.53712	5.69194	6.63247	5.84551	5.14066	4.75888	7.57748	4.20409	6.94858	5.19138	6.53874	5.71291	7.16739	5.38077	6.01207	5.2489	7.41207	5.71833	6.43784
TAPSAR1	8.69389	8.04432	8.27472	7.21466	7.02558	7.67978	7.68689	8.18975	9.28096	7.38087	7.65111	7.2891	8.61006	9.84827	9.59123	9.71144	9.47003	9.11127	10.3453	9.03775	9.95982	9.77327	8.88071	9.80155	10.4488	10.042	9.76375	9.16949	9.37079	9.22822	9.50085	9.01435	9.52489	9.50869	9.37252	9.00326	9.09616	10.4722	10.5901	10.0585	10.1392	10.4039	9.50617	9.48017	9.35054	9.55147	9.35283	9.23089	9.74351
BMS1P20	3.46126	3.48291	4.18066	3.43818	3.52057	3.46621	4.55454	4.30883	5.5122	3.42907	3.49379	3.4913	3.55484	5.18034	7.01895	6.55973	5.83965	7.07903	5.69287	5.68012	6.62051	3.5225	5.72678	5.48573	4.8975	6.40134	5.50334	4.17606	5.95536	4.6271	6.30836	6.36624	5.59345	5.24216	3.70067	6.88725	5.70091	5.9743	5.76673	6.61319	4.30229	6.80362	5.84848	4.44782	4.92424	5.37553	6.36908	7.39006	7.01059
CTD-2001C12.1	6.49389	6.32605	5.68954	6.35366	4.51838	5.30123	6.32105	6.96543	5.89635	4.06066	5.50847	4.85789	6.68808	7.16824	8.05579	7.73341	7.74052	6.4443	8.48039	7.29633	7.80048	7.84985	7.19044	7.52181	8.58428	8.79572	7.59823	7.09411	7.35829	7.73406	7.46637	6.71437	6.98427	7.62628	7.3465	6.36992	7.86999	9.00169	9.1162	8.13303	8.12329	7.55217	7.82266	6.98898	7.46708	7.32229	8.63521	7.12242	7.21617
LINC00615	6.30483	5.22203	6.1393	5.14231	4.98817	4.57926	5.87013	6.42964	9.22354	4.48004	4.68179	5.28801	5.02952	7.90243	6.87098	7.38655	7.97357	7.76753	8.50876	7.36478	7.52256	6.98732	7.34866	8.16082	7.57678	8.20687	7.93951	7.017	6.08908	7.88138	8.12776	6.56895	7.79097	6.79387	6.77311	7.78599	8.69632	10.0278	8.24709	7.82912	7.66619	8.84272	8.00317	6.76286	7.03589	6.95018	7.32313	7.05892	7.00716
RP11-314M24.1	6.63205	5.79279	6.3065	5.79653	5.16424	5.24559	6.0393	6.02484	6.62818	5.44524	4.87959	4.89671	5.89598	8.20811	7.19638	7.76741	7.70374	6.45973	8.59935	7.38058	7.7157	7.94234	6.92664	8.72446	7.96685	8.63206	7.37003	7.03436	5.72021	7.06194	7.82154	6.75369	7.34957	7.40058	7.25558	6.50559	6.83564	7.72516	9.81217	9.00152	7.5016	9.02	7.38618	7.35419	7.47249	7.59429	7.45564	6.67612	6.72439
AC022816.2	5.28279	4.54265	4.87425	5.22733	4.07243	4.82119	4.87701	4.8402	4.11154	4.24937	4.60133	3.75406	4.62484	6.46115	6.95768	6.55189	7.10572	5.27947	5.79181	6.90703	6.16605	5.50958	7.27612	5.0774	5.13296	6.77525	6.15003	5.01891	5.62786	7.85342	6.67337	5.6285	7.48445	5.49221	6.67815	5.554	7.0745	3.78324	7.69151	5.22665	6.00958	5.53743	7.73952	6.15615	6.34143	5.32563	7.8531	5.51084	5.50639
RP11-152L20.3	9.37598	7.61898	7.53117	7.72389	7.63401	8.16568	8.59216	6.78779	9.03867	6.2266	7.09783	6.58724	6.36418	8.41631	9.93624	9.19374	8.48109	7.89444	9.00181	9.21603	9.16979	10.1859	9.92431	8.92405	8.76614	9.65275	9.67752	9.21794	10.0406	9.17372	9.12675	9.10705	8.55602	10.5894	10.0079	10.4512	9.49638	9.35213	9.29711	9.10321	8.89521	9.49247	8.90479	9.0892	8.46373	9.7291	8.71496	10.4846	9.17372
MIR137HG	9.64723	10.1235	9.44935	10.1127	8.8772	9.54992	10.3927	10.4398	9.01898	8.74814	9.55865	9.15538	10.0972	11.1927	10.6056	11.6255	11.6232	10.5696	11.4434	11.6529	11.5921	11.4307	11.8982	10.8265	10.4144	11.4512	11.3858	10.8537	11.2385	11.7845	11.5623	11.0452	11.7104	10.3501	12.0108	10.8414	11.5247	9.16216	12.041	10.8662	11.1773	10.9523	11.744	11.3674	11.8149	10.6212	11.9389	10.2752	11.2087
CTC-518P12.6	6.54432	6.65914	7.11072	6.84206	6.26287	6.50732	6.94536	6.65444	7.53254	6.16407	6.51435	6.046	6.57173	8.61982	5.43327	8.45705	8.60814	7.78937	7.71432	8.82795	9.16999	8.47464	7.95268	8.21371	8.53516	7.7442	9.09157	7.90811	8.79305	7.82912	8.42761	8.30456	8.66342	8.68393	8.68018	7.88096	7.9645	9.12257	8.11088	8.33549	8.03269	8.88719	8.41294	8.28666	8.48932	7.28824	7.94043	7.62557	8.55865
RP11-69C17.3	4.94701	5.76768	5.73303	5.25562	4.14565	5.04997	5.7738	5.57307	4.01998	3.67663	4.42725	4.0877	4.14304	6.17524	6.57646	6.81979	6.67069	6.38055	6.79279	6.98434	6.03581	6.48892	6.60091	6.22207	5.77354	6.50036	6.16179	6.38953	6.46119	6.56955	6.59905	6.74843	6.69583	6.55725	6.70739	6.19045	6.14294	4.96406	6.76672	5.92909	6.37291	6.47733	6.26055	6.58903	6.85431	6.05969	7.08568	6.33612	6.7079
RP11-299G20.2	5.25747	5.66475	4.47737	3.97679	3.76074	4.86644	4.85837	4.37239	9.55756	4.32811	4.92614	4.95463	4.22097	6.34643	5.83453	6.7055	5.64033	8.54293	6.18805	6.74062	8.03537	7.11354	5.98026	6.31658	6.43353	5.83266	5.70683	6.45529	5.96101	5.80283	5.6841	7.1013	6.08475	7.71115	6.51555	6.12746	6.17618	10.1514	5.99374	6.80559	6.50351	7.85182	5.91057	8.01275	6.06151	6.08453	6.41067	6.02706	7.28305
AL353997.3	6.90711	6.51379	6.07128	5.87709	5.773	6.43376	5.84637	6.06301	6.53706	5.56266	5.52008	5.96627	6.09427	7.91538	7.68962	7.83116	7.61906	7.08967	8.07547	7.89658	7.76933	8.33498	6.99909	7.60184	8.09453	7.93564	7.74023	7.21242	7.74348	7.85287	7.5785	7.71661	7.92134	7.73453	7.92578	7.16584	5.76629	7.91824	7.88776	7.89879	8.11101	6.95728	7.1134	7.83551	7.59771	7.92341	7.69964	8.06656	7.98228
RP11-89M20.2	4.54988	4.49632	4.54689	4.24257	3.6329	3.78126	4.87897	4.44958	5.62647	4.46956	4.17177	3.25857	4.65166	6.18739	5.4215	5.4105	5.45415	5.47832	6.70767	5.62458	6.13641	6.54185	4.93096	5.56096	7.69522	6.8487	7.04632	5.06758	7.03011	5.38361	5.28895	5.18197	5.50272	6.85873	6.66106	4.31789	5.61125	6.48421	6.6931	5.79423	8.44719	6.14865	5.49575	5.52945	5.90656	6.03625	5.10365	5.42986	6.57187
BMS1P18	5.9847	6.74996	6.55299	6.64107	3.77364	6.40697	7.8115	5.8159	4.80029	4.55778	5.66431	5.64293	5.38608	6.63841	6.62334	8.44017	7.33633	7.27233	6.47255	8.11513	6.73309	6.63909	8.94542	6.86655	6.42755	7.74564	7.61919	6.57893	5.87234	8.21126	8.15631	7.45253	7.75179	7.10154	5.97385	7.29458	8.72987	5.51814	8.76533	6.51599	7.56076	8.1473	7.96707	7.53017	8.09027	6.51018	8.01965	7.0973	7.77782
USP2-AS1	3.57319	4.43577	4.11131	3.35965	3.32359	3.56325	3.91501	3.74612	3.94822	3.55104	3.74053	3.73884	3.12644	3.80369	6.71708	5.62993	5.09284	3.75589	5.30328	5.10211	7.08552	4.71765	4.09551	4.37891	7.08732	5.06395	6.29563	3.95581	4.117	4.17561	5.43794	5.27805	5.94829	4.56946	6.13267	3.45208	4.07532	3.77073	5.44742	5.1688	6.66214	3.55774	5.21387	5.58947	5.74056	5.22233	4.46457	3.63842	7.24697
RP5-1184F4.5	4.23921	3.83086	4.17853	4.31365	3.73168	3.94777	3.87915	4.22406	4.22935	3.73168	3.90938	3.78995	4.65849	5.36367	5.33068	6.12129	4.91581	5.20401	5.6842	5.76323	6.0652	5.93232	5.0666	5.7325	5.13766	5.94201	6.32224	5.61628	5.28341	5.47298	5.85091	5.85946	5.44219	6.06067	5.43493	5.97953	5.86814	6.20364	6.03937	5.75148	5.88344	6.30763	5.7989	5.74847	5.94009	5.22448	5.01091	6.09831	6.1999
CTD-2583A14.8	5.98541	5.87219	5.42225	5.80255	5.00004	5.13295	6.20423	5.83783	6.53065	5.66617	5.67215	5.55206	6.18432	7.15676	7.48137	6.95664	7.35648	7.01351	8.07898	6.96691	7.31666	7.52597	6.4939	7.48322	8.44755	7.66926	7.89408	6.8981	8.26736	6.90664	6.59772	7.01271	6.87522	8.00976	8.19945	6.12143	6.89052	6.56124	7.87512	7.30869	8.17511	7.0786	7.017	7.63593	7.4032	7.62666	7.413	6.56712	7.68231
WDR86-AS1	7.64119	5.52916	5.76955	5.07191	5.1871	5.57093	6.25308	5.20316	6.48444	4.49169	4.11477	5.09995	4.21881	8.68631	6.92068	7.22643	7.15171	6.62913	6.59603	7.73643	6.34674	6.89528	7.23683	7.07355	6.36319	8.34847	7.28676	5.79521	9.0703	6.27614	6.86831	7.87458	5.87556	8.98378	7.76054	8.08465	6.95549	4.95928	6.95062	5.90778	7.50237	6.10927	7.07242	6.36938	7.07299	6.81084	6.44711	8.62193	7.12845
RP11-100L22.1	4.97508	5.72193	4.44217	5.94822	4.62223	4.66157	5.77969	5.76424	5.84372	5.03672	5.8077	4.70351	5.67919	5.93553	6.2036	6.71787	7.03158	5.3861	7.31723	6.64753	7.43466	7.2203	7.11092	6.93151	7.36605	7.31306	7.01874	7.03332	6.57884	7.26103	6.73906	6.18848	6.95808	6.44523	8.06743	5.72047	7.07306	5.39081	7.25224	6.37331	7.08742	6.29632	7.71797	7.18561	7.67413	6.83239	7.64763	6.36131	6.46401
RP11-252A24.7	7.54603	8.16975	7.65136	8.16989	5.96564	7.93998	7.91668	8.56032	7.55391	6.10609	7.26419	5.92665	8.24723	8.74282	8.98348	9.13774	9.41099	8.35777	9.02661	9.33083	9.23621	8.68135	8.99933	9.00056	8.64058	9.05654	8.94431	8.86079	9.13691	9.43498	9.17895	9.07517	9.32492	8.87921	9.52758	8.5415	9.16187	7.78505	9.24266	8.6781	9.02014	8.88826	9.34759	9.06127	9.30752	8.72817	9.46156	8.44766	9.09559
DCTN1-AS1	4.72063	4.8158	4.49796	4.01311	4.20994	4.29425	4.10091	4.39096	3.85904	4.92707	4.54335	4.74711	3.21703	4.5406	4.3302	7.86964	5.4739	3.74389	7.33654	4.48641	6.28054	4.79519	4.34276	5.86554	4.59732	4.69384	4.03167	4.79804	7.8442	4.29021	5.97314	7.20344	5.32311	5.39198	4.78985	4.07222	4.41596	3.4311	6.23321	7.98687	6.1861	3.63606	4.16754	6.49355	5.03599	5.4964	7.87083	4.80303	5.88819
CTB-147C22.8	5.10566	3.86212	4.53281	4.56049	4.10161	3.74247	4.41401	4.45332	3.86585	4.33256	4.49591	4.58526	3.8068	5.27527	5.28804	3.85101	6.0588	3.2131	5.61304	4.53362	7.39638	5.93161	3.66669	3.99236	6.98545	4.90538	7.60441	6.62835	4.3931	7.41177	5.74176	4.2622	6.32268	4.52601	8.1003	3.40368	7.14743	3.50819	5.51031	5.18352	8.82562	4.3248	6.402	8.2401	7.04783	8.4024	5.3031	5.05131	7.18962
AC004510.3	4.05096	4.62014	4.45394	5.13757	4.66284	5.42242	4.53415	4.24913	4.76065	4.12509	4.32171	4.78771	4.80703	4.62665	4.59463	7.44125	6.46925	8.80143	7.76485	7.98961	8.52283	4.16064	4.35833	5.36938	6.29215	4.067	6.8234	5.06219	5.63843	3.81159	6.04495	6.01141	5.58973	6.26189	4.33157	3.58816	3.89795	10.5575	4.38525	9.17976	11.2761	4.14323	5.49991	6.84558	4.19397	4.8223	8.82721	3.60867	7.90718
UCA1	4.05096	4.62014	4.45394	5.13757	4.66284	5.42242	4.53415	4.24913	4.76065	4.12509	4.32171	4.78771	4.80703	4.62665	4.59463	7.44125	6.46925	8.80143	7.76485	7.98961	8.52283	4.16064	4.35833	5.36938	6.29215	4.067	6.8234	5.06219	5.63843	3.81159	6.04495	6.01141	5.58973	6.26189	4.33157	3.58816	3.89795	10.5575	4.38525	9.17976	11.2761	4.14323	5.49991	6.84558	4.19397	4.8223	8.82721	3.60867	7.90718
FLNB-AS1	6.70189	6.43959	7.39694	6.623	5.31403	7.17633	7.12958	7.14652	8.57891	5.03851	6.04803	5.40382	7.19192	8.76108	7.51542	8.19303	8.87513	8.05016	8.10197	8.10481	8.15542	6.77225	8.52104	7.95826	7.82259	9.52698	8.14756	8.0559	7.81798	8.87296	8.71086	7.71406	8.83252	7.4982	8.2032	8.04648	9.19986	8.03848	9.02076	7.88756	7.82473	8.02723	9.38218	7.75651	8.72471	6.83994	8.51054	7.15577	8.46776
RP11-400N9.1	6.91709	5.46564	6.35675	6.11822	4.88475	5.40379	5.79197	6.70822	6.52432	4.63849	5.79429	5.01199	6.43198	6.86496	6.83931	7.94633	7.15969	6.3752	7.96821	7.36296	7.81792	6.83125	7.97416	7.50739	8.4984	7.94019	7.68521	6.57437	5.97011	7.78609	7.85647	6.57217	7.11354	6.37158	5.94373	7.1553	8.46177	8.35129	8.66734	8.21118	7.68615	7.30243	8.24076	6.85104	7.70415	6.9565	8.21371	7.15368	7.10337
RP11-733O18.1	6.91709	5.46564	6.35675	6.11822	4.88475	5.40379	5.79197	6.70822	6.52432	4.63849	5.79429	5.01199	6.43198	6.86496	6.83931	7.94633	7.15969	6.3752	7.96821	7.36296	7.81792	6.83125	7.97416	7.50739	8.4984	7.94019	7.68521	6.57437	5.97011	7.78609	7.85647	6.57217	7.11354	6.37158	5.94373	7.1553	8.46177	8.35129	8.66734	8.21118	7.68615	7.30243	8.24076	6.85104	7.70415	6.9565	8.21371	7.15368	7.10337
AC004158.2	6.16811	7.37249	7.38653	6.36459	5.99024	6.18877	7.45923	7.01929	7.37731	6.59821	5.99395	6.24075	7.06051	8.90571	7.7156	8.0474	8.11174	7.53396	8.43607	7.95023	9.07742	7.86258	8.96119	7.75499	7.39337	8.66149	8.57851	8.08407	8.3291	7.70213	9.39553	7.884	8.28225	8.61383	8.76775	7.48108	8.38614	7.40952	8.54667	8.64071	8.7779	7.76594	7.95115	9.22129	8.40633	7.11358	7.87512	7.78431	8.46282
SSSCA1-AS1	5.62078	5.34864	5.88221	5.92137	6.31225	6.25925	5.65575	5.04318	4.9993	6.71862	6.16025	5.29136	5.90136	4.21363	4.36412	4.03191	4.35502	3.66848	3.72379	3.67456	4.34775	3.71936	3.91326	4.34775	4.48057	4.05796	4.34775	4.88727	4.59899	3.93952	4.34775	4.39457	3.92984	4.09513	4.18115	4.11052	5.0281	4.78539	3.28525	4.37553	4.78152	3.46055	4.05065	4.80708	4.41853	4.51268	3.723	4.82207	4.64204
RP11-730K11.1	6.45542	6.11769	6.75489	5.1534	6.54373	6.41153	6.76463	6.19468	6.30658	6.66864	6.48088	6.71717	6.48743	4.4759	4.02114	4.16144	5.37558	5.62129	5.09318	4.76285	4.26746	4.56393	5.22815	6.38163	4.12953	4.27253	5.47595	5.48233	5.49715	5.53362	6.07527	6.06908	4.09535	4.40037	4.28987	6.44442	4.38202	4.66965	4.21927	5.95408	4.14338	4.51556	4.30396	4.61691	4.94179	5.88852	3.7952	5.11979	4.76221
SNHG9	6.09222	5.63979	5.85203	5.54125	6.0685	5.68948	5.63566	5.57765	4.47054	5.68642	6.43252	6.05041	5.4576	4.63779	4.18709	3.9129	4.09493	4.25079	4.02679	3.96264	4.21498	4.38654	4.49132	4.33159	3.59439	3.92085	4.76848	4.3291	4.40286	4.35103	3.97348	4.50657	3.65824	4.39658	3.61925	4.16307	4.40317	3.93876	3.99305	4.27006	3.87605	4.21659	4.38792	3.75975	3.56126	5.06366	3.92648	4.12466	3.82729
RP11-522I20.3	5.0107	6.02166	5.69497	6.00024	6.41739	5.317	6.36279	6.01885	4.30763	6.42576	6.06215	5.94555	5.81426	4.07285	4.31348	4.12354	4.23996	4.05493	4.03856	3.75379	4.47406	4.16453	4.47786	4.60738	4.23862	4.19587	4.67455	5.04557	3.86782	3.92683	4.69082	4.46511	4.09153	4.0464	4.11189	4.30185	4.21433	4.41715	3.93329	4.37103	3.88201	4.15437	4.26429	3.90164	4.16275	4.15207	3.54318	3.9092	4.24311
RP11-150D5.2	9.94514	9.85676	9.31101	10.1312	10.2852	10.1445	9.85613	9.98919	9.1473	10.0974	10.379	9.88798	9.99141	7.85589	7.52773	8.28392	8.95691	7.75648	8.78561	8.48393	7.98437	8.37957	8.07596	9.47747	8.64289	8.10699	8.21916	9.17882	8.81281	8.36351	8.18649	8.65577	8.32853	8.19385	8.75475	8.78715	8.41762	7.94624	8.29719	8.83535	7.73286	8.63203	8.35964	8.45064	8.10652	8.93151	8.88613	8.35793	8.15805
AC007255.8	8.4658	8.60667	7.56928	8.29024	9.02526	8.82144	8.41053	8.25626	9.29471	8.419	8.25707	9.03258	8.28634	6.16096	6.16831	6.75289	7.05907	6.79025	6.22565	6.51837	5.52149	6.33749	7.35933	7.22199	3.91593	7.10526	6.65455	7.84871	8.0501	6.96336	7.66401	7.49157	7.65022	8.11362	6.76091	7.85316	6.77422	5.21585	6.48917	6.96471	6.02664	4.89071	7.52371	6.26616	7.47673	7.34454	7.1379	6.44476	6.61833
RP11-168K11.3	6.98605	7.09153	7.11908	7.69165	6.74072	7.32448	7.1825	7.85247	5.50331	6.96173	6.68	7.53364	8.0487	5.13064	5.77148	5.50507	5.65171	5.306	6.16851	5.0162	5.11022	5.25143	6.13263	5.75288	4.80902	5.75921	5.38455	6.26816	5.25577	5.92178	5.50281	5.57474	5.45774	5.5436	5.48917	5.77257	6.18969	4.79922	5.70034	5.45503	4.89625	5.2351	5.9635	5.22409	5.20452	5.82782	6.00018	5.287	4.75996
RP11-103J17.2	4.11235	6.17632	4.26398	5.43351	6.20343	5.68805	5.90541	4.87223	3.65533	4.87134	5.95967	5.87969	5.46795	5.55114	3.02626	3.09424	3.46455	3.15796	4.51171	3.24416	3.03891	3.18889	3.71351	4.98358	3.05899	3.15215	3.03814	4.36679	3.68746	3.82483	3.57284	4.01753	3.338	3.39265	3.92459	3.15857	3.57225	3.26114	3.82317	4.10361	4.84482	3.51031	3.45539	3.38151	3.37764	3.60308	3.79886	3.25204	3.16368
RP11-693L9.2	9.05243	9.82744	9.14276	9.51702	9.76704	9.7846	9.97222	9.36174	8.65939	10.0305	10.1503	9.80261	9.79351	8.13606	8.36822	7.94583	8.18141	8.84923	7.51858	7.78406	8.08971	7.86318	8.69346	8.49592	7.09563	7.53872	7.84221	8.7144	8.64172	7.90264	8.13118	8.72879	8.17168	7.9508	7.33557	8.56512	7.36165	9.15058	7.55898	8.35475	7.12914	8.37392	8.15525	7.80758	7.86934	8.28089	7.77151	7.60781	7.88168
RP11-767N6.7	9.05243	9.82744	9.14276	9.51702	9.76704	9.7846	9.97222	9.36174	8.65939	10.0305	10.1503	9.80261	9.79351	8.13606	8.36822	7.94583	8.18141	8.84923	7.51858	7.78406	8.08971	7.86318	8.69346	8.49592	7.09563	7.53872	7.84221	8.7144	8.64172	7.90264	8.13118	8.72879	8.17168	7.9508	7.33557	8.56512	7.36165	9.15058	7.55898	8.35475	7.12914	8.37392	8.15525	7.80758	7.86934	8.28089	7.77151	7.60781	7.88168
CTD-2275D24.3	4.49792	4.47939	5.90242	5.00382	5.88071	5.21944	5.64773	5.29548	5.37696	5.49804	4.8311	5.5524	4.96497	3.96757	3.7684	3.17571	4.04462	3.94075	3.44399	3.4233	3.26371	3.34238	3.14362	4.1104	3.72228	3.32407	3.22505	4.25452	3.88622	3.04325	3.56899	3.85691	3.34355	3.93453	3.47753	4.10044	3.10986	3.47932	3.17343	4.45357	3.59567	3.2953	3.19525	3.73608	3.11576	3.85829	3.82134	3.44077	3.31419
ZNF582-AS1	8.78395	7.97794	8.85727	8.77208	8.85804	8.63022	7.3506	8.04851	7.41001	8.59727	8.6636	8.90589	8.4155	7.24691	6.92352	6.79731	8.06309	8.53111	6.0294	6.75863	6.67621	5.80143	7.65089	7.53831	5.94992	6.1171	7.26005	7.79037	6.91319	6.61551	7.57798	8.33203	7.18073	7.5906	6.25206	8.09329	7.06489	8.42362	5.75198	7.82497	6.76173	5.46641	6.75281	6.47684	6.9079	6.99123	6.44055	7.21804	7.1481
RP11-305O6.3	6.32571	4.64736	6.31545	6.55045	4.97527	4.7028	4.62884	4.39605	2.65365	5.19727	5.51064	5.44608	4.72641	2.76602	2.87943	3.84015	4.25119	6.67303	3.47147	2.92683	3.29023	2.88983	4.22303	5.23339	3.18405	2.88388	2.89579	4.64087	2.90748	3.07306	3.59774	5.37013	3.6834	2.75088	3.25327	4.44952	2.99705	5.29559	3.52878	5.52327	2.82234	5.55075	3.18594	3.73435	4.12846	4.36393	2.95991	2.83654	2.81442
LINC00871	6.63044	6.86776	6.89254	6.92787	6.36791	6.72298	7.92062	7.53783	8.34041	6.73389	6.99827	6.75257	7.52419	4.98684	5.36391	4.52696	5.45968	5.09476	4.76138	4.76941	5.40194	4.65621	5.12147	5.84565	4.696	4.96839	6.34126	5.80661	6.99656	5.59102	4.62822	5.32138	4.88859	4.87296	4.94998	4.50414	5.23219	4.02727	4.5327	5.68283	4.29601	4.0581	4.88804	5.241	4.20615	5.34162	5.49899	6.42629	4.96393
AC027269.2	6.51363	6.76093	5.54057	6.44665	5.48225	5.7719	5.25661	5.88145	3.91578	6.50255	6.39469	5.94109	6.26603	3.10708	4.47613	4.27818	3.88365	3.87625	3.95659	4.16246	4.55298	5.55048	3.23281	5.02483	3.54908	3.80521	3.92501	5.45608	4.06555	3.4891	4.74976	4.82814	3.8017	4.14035	3.6573	4.6818	2.80815	3.95359	3.89292	5.74286	4.02277	4.58098	3.36691	4.65494	3.77976	4.78375	4.38202	4.85322	3.72445
RP11-575L7.4	5.46359	5.30517	5.15307	5.17704	5.96776	5.65639	5.23644	5.50632	3.86838	5.85527	5.40434	5.94908	5.43192	3.51094	3.45187	3.48293	4.20062	3.37763	3.78115	3.34357	3.48284	3.58235	3.49098	4.51418	3.51227	3.35308	3.64772	5.35239	3.94048	4.22495	3.86523	4.19307	3.47182	3.29532	3.3691	4.93833	3.41361	3.42703	3.36245	3.84624	3.70294	3.51618	3.27043	3.46629	3.6869	4.45698	3.46176	3.53943	3.41692
RP11-300M6.1	6.76968	6.34536	5.47904	6.42775	7.44841	6.39198	6.26614	6.48818	5.38048	7.92364	7.27227	6.78571	6.40701	5.43444	4.48665	4.5034	4.89327	4.33847	4.62322	4.5739	4.56431	4.68552	4.44909	5.58095	4.23461	4.77352	4.4226	5.28966	4.79634	4.62468	4.77951	4.93288	4.43382	5.43788	4.68617	5.39029	5.52188	6.21884	4.42236	5.32187	4.59701	5.00209	4.48795	5.35986	4.08771	5.84119	4.51184	4.89827	5.26039
CTD-2555A7.2	7.01109	7.40687	7.31048	7.49382	7.27473	7.20635	6.94775	7.56153	4.70567	7.6633	7.05036	7.4591	7.29146	4.44459	4.27278	5.5778	6.23018	7.00454	5.83224	5.24671	5.30658	4.06779	6.4926	6.72673	4.87306	4.09691	5.45567	6.2785	5.43232	5.46923	6.12551	6.52108	6.2312	4.55999	6.20377	6.5977	4.35924	3.30246	4.92683	6.6138	3.77192	3.24919	4.9754	6.18802	6.41958	6.05776	5.45863	4.75013	5.08348
RP11-134N1.2	4.74956	5.74492	4.31152	5.84392	5.7898	5.68561	5.62156	5.84262	4.3811	6.05844	5.84048	5.814	5.81304	3.33168	3.90609	3.38252	4.14266	3.62404	4.06815	3.26151	3.47505	3.56083	4.1964	4.30702	3.71771	3.59993	3.41397	4.41716	4.11784	4.5489	3.9318	3.78579	3.56506	3.52071	4.21293	4.14501	4.0253	3.65142	3.71554	4.10819	3.62817	3.42407	3.83005	3.3271	3.38625	3.6738	3.67276	3.73804	3.67111
TTN-AS1	8.48785	8.5518	8.52651	8.34365	8.72247	8.69319	8.45148	8.51507	8.86404	8.70354	8.6828	8.60932	8.71073	6.26831	6.06019	6.70088	7.59841	7.07618	7.2307	6.43639	6.49239	5.77327	6.70122	8.36095	5.93952	7.15689	7.12873	8.46687	7.43106	6.83356	7.42946	8.15752	7.11968	7.55014	6.61491	8.15337	6.06728	5.81004	6.29387	8.37548	5.73521	5.68425	6.34185	7.66451	7.48935	8.16041	5.85765	5.63964	5.87807
LINC01074	7.03656	7.56434	7.85345	7.75251	8.18804	7.63427	7.82315	7.39841	6.49352	7.94642	7.3531	7.57109	7.2063	6.74262	5.98492	5.97417	6.27136	3.98522	5.87599	5.16002	4.4441	5.14892	4.23179	6.67863	4.78989	5.0119	4.25688	6.73258	5.20724	4.72959	5.56578	6.47227	5.81888	6.51519	5.51539	7.29002	3.34017	2.58664	5.53321	6.4324	6.89037	2.59829	4.18397	5.39311	5.10472	5.98192	4.78749	6.58	6.81274
RP11-7I15.3	7.03656	7.56434	7.85345	7.75251	8.18804	7.63427	7.82315	7.39841	6.49352	7.94642	7.3531	7.57109	7.2063	6.74262	5.98492	5.97417	6.27136	3.98522	5.87599	5.16002	4.4441	5.14892	4.23179	6.67863	4.78989	5.0119	4.25688	6.73258	5.20724	4.72959	5.56578	6.47227	5.81888	6.51519	5.51539	7.29002	3.34017	2.58664	5.53321	6.4324	6.89037	2.59829	4.18397	5.39311	5.10472	5.98192	4.78749	6.58	6.81274
RP11-301L8.2	8.83912	9.19807	8.62298	9.50013	8.65157	9.34215	8.69751	9.23602	8.04501	8.94233	9.42898	8.88404	9.33877	7.02268	4.70804	8.01378	8.19039	8.90745	6.97146	8.05325	6.13903	7.1526	8.21945	8.43253	5.06025	5.99417	6.63237	8.84615	7.00865	7.27423	7.56263	8.38547	7.18105	7.67551	7.72258	8.26717	4.99173	3.81428	6.40553	8.44619	4.87206	3.89199	6.6761	7.10764	7.62598	7.90031	7.73248	6.85333	6.15041
MMP24-AS1	8.07232	8.70137	8.3284	8.08589	8.36665	8.01638	9.69006	8.18218	6.39576	8.31246	8.90899	8.94381	7.91295	9.41901	7.03008	6.13494	6.31615	5.86858	6.25431	5.85782	6.45243	4.78806	8.54417	7.07314	9.09713	6.16791	7.55578	7.93018	6.24139	6.68191	7.3788	7.1156	6.30318	7.83236	5.75037	6.53985	7.10054	8.19325	6.40803	6.86782	5.38008	5.23976	6.13403	6.41988	6.24183	6.2761	5.72007	5.74788	6.64285
RP11-460I13.2	7.18332	7.15601	6.86378	7.77115	8.40418	7.80684	7.10113	7.60431	6.311	8.18891	7.94774	6.9084	7.26817	6.73051	6.21242	4.79903	5.59675	4.58036	4.57057	4.91535	5.12703	5.059	4.36718	6.297	4.14116	4.89815	5.2037	7.41885	6.62878	5.65549	5.53228	6.04239	4.94929	5.82983	5.52294	6.35406	4.55154	6.57535	4.82592	6.50832	6.39109	6.18703	3.76874	5.1753	5.14393	6.52618	4.19803	6.20847	4.96464
AC007091.1	6.77757	9.11762	4.91049	9.24137	7.3603	6.62844	8.90541	8.90721	7.84807	7.32712	9.84573	7.28651	8.89554	4.26233	5.70019	6.11178	5.3847	5.11744	7.4694	4.39771	6.05754	6.1446	5.99299	6.31965	5.35973	6.89674	4.86344	5.62142	6.29656	6.33054	5.69301	5.57878	5.88818	5.50542	6.0536	5.63216	7.55509	5.85036	6.81713	5.42665	3.81829	4.9402	7.03896	5.79986	5.69889	6.02674	7.23805	4.94483	4.69591
RP11-133K1.7	7.76279	7.88734	7.40476	7.74205	8.96882	8.1072	7.72479	7.69941	6.85269	8.82025	8.46872	8.2227	7.74304	6.19908	5.37737	6.00237	6.2092	5.58852	5.54846	5.85127	5.3512	5.20946	6.45734	6.79885	5.46796	5.79064	5.60191	6.91247	6.32401	5.61479	6.11071	6.14187	6.06328	5.62251	5.56674	6.74574	6.23231	4.99915	5.51228	6.46859	5.04187	5.54646	5.95447	5.41671	5.60622	6.33936	5.87197	5.26155	5.97058
RP11-867O8.5	7.04935	7.11743	6.87655	7.82523	8.26621	7.89087	8.1472	7.78387	8.94955	7.30851	7.9569	7.27813	7.87045	6.08249	5.27113	5.24511	6.29805	5.43942	5.8517	5.18178	5.42169	4.9228	5.73751	5.85537	4.73996	6.60107	5.69961	6.79681	6.1374	6.08848	5.82055	5.54202	5.60578	5.1956	5.30377	6.37994	6.52464	6.42137	6.15379	5.99674	5.2084	5.61331	6.27592	5.25293	5.70586	5.69614	5.74031	5.70227	6.00424
RP1-179N16.6	4.93181	6.68415	4.52801	5.94575	5.19345	4.9852	5.15419	7.23705	7.46739	5.51642	4.84984	5.26955	6.52585	3.14711	4.8062	3.61788	3.19851	3.35944	3.58388	3.21293	3.56486	3.15059	3.61209	3.71699	3.50259	3.18586	3.3901	4.45567	3.35441	4.1059	3.83826	3.90969	3.10076	3.0456	4.72378	3.64404	4.68042	4.71822	3.85455	4.02322	3.00382	3.27808	3.34389	3.4611	4.48847	3.7766	4.15971	2.97092	3.16955
RP11-24P4.1	5.06196	5.74009	4.89464	5.70512	5.54338	5.34343	5.07404	5.4315	4.72362	5.63677	5.86945	5.43645	5.45326	3.86382	3.01113	3.04253	3.13552	3.70084	3.28835	2.78985	2.87298	3.00475	3.13982	3.99721	4.00063	2.90482	3.18225	4.41518	3.18964	3.37053	3.2657	3.95776	3.18875	3.36092	2.93453	4.02191	3.17797	2.84919	2.85657	4.24236	3.64638	3.26206	3.15707	3.01633	3.22444	3.90441	2.81283	3.56997	3.24639
CTB-57H20.1	5.08235	5.86264	6.3829	6.01534	5.89044	5.37985	6.02642	5.32128	5.78324	6.41182	6.46533	6.18267	6.38863	3.47964	3.26248	3.3232	4.24308	3.27224	3.91754	3.3965	3.53543	3.66404	3.50099	4.42815	3.62048	3.81887	3.25003	5.08469	3.30207	3.81803	4.07418	3.48771	3.35279	3.06156	3.73515	4.22946	4.49624	3.67763	3.53225	4.8831	3.56814	3.86608	3.84816	3.44239	3.56847	3.89005	3.948	3.40684	3.1922
CTD-2044J15.2	6.41467	6.6849	5.91563	6.61549	7.19514	6.7054	6.68152	6.65268	6.387	7.49968	6.75334	6.95937	6.67986	4.4682	4.2135	4.31212	4.95995	4.10078	4.56398	3.59852	4.35799	4.2657	5.17664	5.02791	3.8426	4.51277	4.33174	5.89256	4.36836	4.88894	4.52815	4.97548	4.4832	5.18531	4.30018	5.43195	4.19045	3.90257	4.72813	5.01783	4.24626	4.96872	4.56253	4.26402	4.35035	4.31694	4.48018	4.35774	4.14808
RP11-552F3.13	9.00641	9.19903	9.32014	9.51317	9.49551	9.78037	9.18322	8.86523	8.54681	10.164	9.70109	10.0012	8.99783	8.39208	6.46195	6.75673	8.07764	7.83161	6.19731	6.81707	7.78805	5.73299	7.34179	8.30947	6.19453	7.23931	7.32787	8.44497	7.34429	7.89644	7.88281	7.58245	7.43583	6.18854	6.54595	8.6073	8.55847	7.02979	7.04559	7.89641	6.07612	7.34179	7.74875	6.35807	7.34493	7.43902	6.28898	7.2113	6.51647
RP11-79N23.1	5.69029	6.95332	5.08119	5.1376	6.76006	5.37651	4.74499	5.3034	3.31881	6.56297	4.83615	6.26099	5.86834	2.92486	3.27548	2.88056	3.42053	2.96628	3.28648	2.92937	3.07202	3.0386	2.85934	4.35785	3.06427	3.20557	3.08098	4.04441	3.28605	3.42284	4.05471	3.44718	3.37542	2.82743	3.13915	4.2546	3.16508	3.15126	3.00336	3.78045	3.28913	3.18384	2.92317	3.1703	3.15953	4.24478	3.03619	3.10696	3.17277
RP11-1101K5.1	8.81959	8.88998	10.3517	9.84733	7.43679	8.94182	8.06343	9.10283	5.02726	8.66651	8.67174	8.54278	8.03803	4.5903	3.98501	7.37748	7.48182	11.5545	6.82154	7.08189	6.08475	5.0641	8.06361	9.18497	5.09505	4.37433	5.50042	7.50006	5.28956	6.01931	7.76472	8.58991	7.18482	5.59752	4.48502	8.50456	4.15419	4.33995	6.37544	8.26427	4.77103	4.05984	4.8473	7.07095	7.43429	7.62571	5.3531	5.55763	5.32736
AC113167.1	6.04499	5.76676	5.64149	6.08545	5.90104	5.1996	5.68815	4.74495	3.06378	5.98181	6.6107	5.90237	6.08845	3.08132	2.89035	2.88377	3.42877	2.81923	2.98154	2.89621	2.87835	2.85483	2.89667	4.32979	2.97828	3.50243	3.12784	5.06939	2.98633	2.94266	3.4766	3.85577	3.07642	2.70563	2.77529	3.51394	4.81535	3.02514	3.25358	5.06363	3.04804	3.69313	3.00477	2.69459	3.20516	3.34224	2.63282	2.80466	3.23862
RP11-476H20.1	6.04499	5.76676	5.64149	6.08545	5.90104	5.1996	5.68815	4.74495	3.06378	5.98181	6.6107	5.90237	6.08845	3.08132	2.89035	2.88377	3.42877	2.81923	2.98154	2.89621	2.87835	2.85483	2.89667	4.32979	2.97828	3.50243	3.12784	5.06939	2.98633	2.94266	3.4766	3.85577	3.07642	2.70563	2.77529	3.51394	4.81535	3.02514	3.25358	5.06363	3.04804	3.69313	3.00477	2.69459	3.20516	3.34224	2.63282	2.80466	3.23862
AC019064.1	9.58235	9.84595	9.7992	9.88417	9.10325	10.1483	9.92972	9.79074	9.55169	9.44665	10.0797	10.224	9.74934	6.0313	7.23294	7.47643	7.85396	6.69972	7.77368	7.07504	6.49401	5.87074	9.26718	8.63526	5.52489	7.38166	8.47283	9.32384	8.05871	7.91486	8.00449	8.28723	7.85585	7.10292	5.29743	8.24311	7.23999	6.20207	6.5395	8.4396	6.66208	9.79115	8.40924	8.1047	8.21814	7.92308	6.5427	9.89896	7.07501
CTD-3023L14.1	8.24381	8.17312	7.91492	8.13178	8.61524	8.28292	7.57208	7.90227	7.35036	8.17418	8.1618	8.17733	8.07724	5.86536	6.45059	6.59354	6.00547	6.29586	5.11405	5.26723	4.73452	5.18258	5.96607	7.16694	6.70549	5.68581	5.17512	7.46375	4.7707	5.05147	6.07677	7.03045	5.95049	7.10257	5.64232	7.41311	4.05365	3.61668	4.43692	6.5983	5.91366	4.32974	4.56336	7.00198	5.53792	7.04264	4.04019	4.25385	5.54141
RP11-728F11.3	8.54504	9.45428	8.87072	9.2661	8.65271	8.40929	8.22724	8.69221	4.21701	8.93364	8.30885	8.78677	8.43803	3.41002	4.04357	6.62534	7.50445	9.49114	6.33937	6.33151	5.74165	4.54408	8.30861	8.14526	5.94633	5.03769	6.21906	7.56685	5.79173	6.07493	7.36789	8.36442	7.06162	4.86274	3.74951	8.02098	3.81245	3.38683	5.58414	7.74361	3.42374	4.14653	6.40687	7.23095	7.4199	7.44208	5.51289	4.67747	5.05707
RP11-412D9.4	6.60707	8.25604	6.62861	8.46825	7.1493	6.3085	8.20302	8.55177	4.54613	6.67787	7.00724	6.51006	7.81869	4.08362	4.19806	4.41498	5.1498	7.79343	4.63049	4.32779	4.56548	3.91537	5.26561	6.30336	3.02024	3.72384	3.48387	6.25451	4.1939	5.26856	4.86249	6.53178	4.26295	3.65113	3.65508	5.84182	4.02842	3.1533	4.20295	4.85688	3.39705	5.63854	4.03824	3.73257	4.16414	4.73173	4.30094	4.3155	4.28204
RP6-74O6.2	7.91957	8.55915	8.33233	7.80825	8.21677	7.84319	8.22433	7.0582	5.98458	8.47271	8.17505	8.12878	7.50171	4.12778	5.95007	5.30609	6.57269	11.3046	4.66923	7.46512	4.92402	4.33474	6.22873	6.68559	4.44028	4.68223	5.38277	6.02147	6.258	4.68558	5.99451	7.28486	5.39259	4.44993	3.73384	6.08454	3.90483	3.83805	3.98587	6.18497	3.99284	3.64218	5.20714	5.69206	5.87	6.64184	5.0047	3.6172	5.27722
RP11-907D1.1	10.0903	11.1828	10.8112	11.0057	11.6707	10.9613	11.0884	11.5487	11.2284	11.1441	10.9825	11.3386	11.0725	8.07719	8.95816	8.39714	9.33401	8.36402	7.76977	8.04647	8.83645	7.23512	9.75158	9.76521	6.69409	9.07952	8.91875	10.5454	7.72267	8.21289	9.50033	10.2065	8.7957	8.67938	7.47469	10.4215	9.42474	8.50428	8.43144	9.32822	7.10987	9.90768	8.3258	7.5705	8.24214	9.10998	8.73201	9.30799	8.25103
RP11-439L8.4	6.55677	7.56966	5.85777	6.64523	7.13288	6.45006	6.9446	6.5607	5.73915	6.41787	6.79518	6.80354	7.06769	2.91079	3.80193	3.28533	4.75856	3.19684	4.50035	3.36848	3.07686	3.19757	3.79519	5.4773	3.39214	3.7246	3.57075	5.90552	4.30314	4.73873	4.45604	5.05205	3.81913	3.18322	3.80994	5.33193	3.53194	3.03566	4.36817	3.86333	2.9299	3.31527	4.34637	2.98317	3.93523	5.42189	3.62047	2.9579	3.10635
CALML3-AS1	6.85626	6.84433	6.42492	6.29006	7.65867	6.99944	6.48788	6.82612	4.42279	7.03075	6.57155	7.43957	6.36444	3.8551	3.67205	3.66103	4.89803	3.51169	4.06228	3.50573	3.37613	3.91381	3.58742	5.27318	3.93642	3.57315	3.96118	6.31251	4.41849	4.65407	4.62879	4.791	3.54651	3.61192	3.57288	5.88853	3.54063	3.61799	3.55846	4.27598	3.92542	3.75452	3.39426	3.82608	4.02115	5.4721	3.9072	3.72908	3.61462
RP11-210K20.2	8.46278	9.20285	8.53059	9.04712	8.16441	7.87106	7.12097	7.22305	4.99538	10.1297	9.37461	8.79828	8.8189	5.38659	6.83412	5.39429	6.26203	6.32204	4.99494	5.13125	5.104	4.33891	4.63278	6.35619	5.19793	5.19477	4.7316	7.45722	5.91766	5.96138	6.36156	5.94935	5.68458	6.16975	4.95869	5.71884	4.8429	4.99802	5.14245	6.73788	5.50858	5.92098	5.35006	4.52771	5.1079	6.578	6.29585	5.16134	5.19114
AC009120.4	7.29387	6.35196	5.44339	6.45397	8.0943	7.04085	5.07362	6.40828	4.33757	7.61392	7.31255	7.05007	5.59283	3.12942	3.52034	3.15801	3.79103	3.60251	3.32613	3.7685	3.8597	3.28993	3.24937	4.76681	3.52242	3.19963	3.44112	5.37145	4.50373	3.55732	4.20613	4.02563	3.3665	3.21233	3.21892	4.66865	3.51272	3.4416	3.35617	5.32006	3.15299	3.55428	3.21389	3.41858	3.14349	4.86884	3.21797	3.24381	3.8476
RP11-345M22.1	7.29387	6.35196	5.44339	6.45397	8.0943	7.04085	5.07362	6.40828	4.33757	7.61392	7.31255	7.05007	5.59283	3.12942	3.52034	3.15801	3.79103	3.60251	3.32613	3.7685	3.8597	3.28993	3.24937	4.76681	3.52242	3.19963	3.44112	5.37145	4.50373	3.55732	4.20613	4.02563	3.3665	3.21233	3.21892	4.66865	3.51272	3.4416	3.35617	5.32006	3.15299	3.55428	3.21389	3.41858	3.14349	4.86884	3.21797	3.24381	3.8476
RP11-669E14.6	6.95805	6.18932	6.32364	6.14672	7.26913	5.88569	6.25292	6.73615	6.27286	7.77125	7.34291	7.50896	6.99752	6.92056	3.93532	7.07582	4.06218	8.21232	3.81735	4.08688	3.35504	3.56722	3.32457	3.9556	3.30456	3.17832	3.67407	5.55866	5.85859	3.58111	3.69537	3.69711	3.23019	3.09816	3.31443	4.9877	3.12679	3.42548	3.02903	4.89829	3.41771	3.39733	3.25604	3.18391	3.17053	5.13862	3.21309	6.07644	3.33043
RP11-690I21.2	7.82316	7.659	8.46055	8.3452	8.8759	8.06272	7.92818	8.51919	8.10036	8.72222	8.77163	8.63782	8.33909	5.80283	4.69142	5.38119	6.18637	5.45101	5.10629	5.29301	5.14049	4.45904	5.85927	6.82739	5.46332	4.57196	4.91551	7.43831	5.5845	5.46156	6.28564	5.60967	5.2202	4.68836	4.85955	6.8357	4.91917	5.76528	4.81986	6.56387	4.73437	5.06446	5.17405	5.53334	5.85572	6.02157	5.02055	5.1291	4.56771
RP11-1094M14.10	8.37374	8.69562	9.24829	10.0158	9.43277	9.60086	10.6468	7.94356	6.4295	10.3416	9.89241	10.2237	9.10642	7.24754	4.81859	5.8797	6.51151	5.38485	5.89341	5.14311	5.50943	6.23654	4.57723	7.22957	8.13756	5.24285	6.28642	7.776	5.67906	4.63589	5.89329	7.4291	5.90062	7.85023	5.44709	6.81696	5.91184	6.07342	4.68845	7.66416	8.65275	7.2193	3.9802	4.01504	5.74317	7.0581	6.1092	4.58976	5.96886
RP11-91K11.2	8.46628	8.81887	8.46252	9.31442	9.32097	9.27261	8.45934	8.9854	7.43614	9.1065	8.74411	8.39881	8.75529	5.58557	9.52128	5.50453	6.24248	5.82256	5.34218	4.43878	5.0167	4.32109	4.56848	7.17413	4.55494	5.02972	4.40022	7.90234	6.82157	5.58454	7.49826	5.78165	5.00169	5.41204	5.97517	6.48015	4.41785	4.7123	4.37184	8.05072	4.62217	4.99915	4.34024	5.15749	5.12905	6.5376	4.5376	4.25941	6.1296
RP4-559A3.6	10.4648	10.8721	10.9074	10.5412	8.50158	10.7366	8.93268	9.88485	4.72879	10.4991	9.994	7.97309	7.8482	10.3339	3.78676	6.76187	8.29438	5.16796	7.15797	5.98142	3.65243	6.49857	7.12667	8.73344	3.13266	3.63665	8.91089	8.8021	7.34364	6.26	7.37282	10.1822	7.66657	5.729	3.1185	8.0594	3.19419	3.4925	3.43771	8.94519	5.36514	3.30663	5.04018	4.12849	4.66949	8.57171	5.50774	4.62703	7.45187
RP11-829H16.3	10.6359	7.09459	7.23562	7.51098	9.77395	10.5342	7.54251	5.21363	11.8084	9.19787	6.85644	11.7964	7.91115	7.30147	5.4426	3.70627	4.38675	7.1989	5.71523	3.81331	4.30463	6.54296	3.89421	5.8325	3.21347	5.53844	5.11832	7.01205	7.96769	3.85359	4.40892	5.30662	4.77153	4.50825	4.21454	5.33384	5.45981	3.78475	4.65888	6.10603	8.31225	3.78651	3.9672	3.98803	4.0238	6.41678	3.67824	6.08167	4.29929
U66059.58	13.9499	14.015	14.127	13.9987	14.0116	14.124	14.0211	13.8146	13.7762	13.8964	13.9435	13.8964	13.8254	3.68192	6.59998	8.75284	13.943	7.4968	12.9242	8.15889	8.36349	11.2182	11.9823	13.904	5.44031	4.56319	12.7133	13.8704	13.6366	13.6914	13.8173	13.77	10.7938	8.16863	8.88744	13.9805	3.31481	3.09267	10.6222	13.9412	3.21151	3.48979	8.60042	10.1252	12.2872	13.9672	6.84116	9.66961	4.7995
RP11-133O22.6	11.6359	11.6296	12.7141	13.1426	12.8034	12.7035	13.183	12.8226	9.5526	12.9195	13.0333	13.0469	12.6944	7.25828	7.48846	7.50281	11.8512	6.27717	7.01284	7.54091	5.87989	7.74347	8.40825	11.9951	7.91013	6.83744	8.08918	11.5092	10.0638	8.62823	8.67796	10.5356	6.61706	9.12562	6.60335	10.4869	3.58448	2.95501	6.33199	12.3649	8.45987	3.95353	6.42278	6.9423	7.24125	10.8433	4.46287	4.70136	7.81881
[truncated: 88 more columns]

## Sheet: GSE62452
GName	GSM1527106	GSM1527108	GSM1527110	GSM1527112	GSM1527114	GSM1527116	GSM1527118	GSM1527120	GSM1527122	GSM1527124	GSM1527126	GSM1527128	GSM1527130	GSM1527132	GSM1527134	GSM1527136	GSM1527138	GSM1527140	GSM1527142	GSM1527144	GSM1527146	GSM1527148	GSM1527150	GSM1527152	GSM1527154	GSM1527156	GSM1527158	GSM1527160	GSM1527162	GSM1527164	GSM1527166	GSM1527168	GSM1527170	GSM1527172	GSM1527174	GSM1527176	GSM1527178	GSM1527180	GSM1527182	GSM1527184	GSM1527186	GSM1527188	GSM1527190	GSM1527192	GSM1527194	GSM1527195	GSM1527197	GSM1527201	GSM1527203
RP11-147L13.8	2.49466	2.82346	2.8197	3.13065	2.24428	2.3316	2.43452	5.31139	1.94114	4.41485	2.21992	4.17183	3.50251	3.61176	6.56545	2.41015	3.43704	2.64152	4.35989	4.09965	3.6363	2.55878	2.42829	4.22971	2.78838	5.48809	4.88033	3.34931	2.33634	2.74544	4.67099	6.17474	2.71892	4.98965	5.84072	3.62587	2.59887	4.79607	6.24799	4.91206	2.53006	2.89507	4.16537	3.24911	3.33891	3.56237	3.92225	3.50363	3.92765
RP11-197N18.7	3.73925	3.99381	3.72771	3.91212	3.17576	3.5162	3.60904	4.00873	3.66767	4.75531	3.69301	3.50357	3.48018	4.01204	6.21085	3.78008	3.82186	3.63025	4.49111	4.97567	4.49461	4.13298	3.7555	4.80045	3.51763	5.93645	5.29553	3.90557	3.6162	3.75379	4.73802	7.00797	3.89127	4.09122	5.84283	3.76619	3.17177	5.10528	5.46426	5.12644	3.78289	3.51869	4.17236	3.95663	4.81647	3.9308	5.33566	4.51408	5.63264
RP11-363E6.4	2.69406	2.7441	2.08218	3.61603	2.25737	2.14488	2.97749	3.75122	2.29438	2.98925	2.94282	2.77835	3.58683	4.17341	5.79886	2.895	2.66285	2.91679	2.46252	3.13742	2.49551	2.83106	2.72402	4.33409	3.54986	6.79653	2.54281	3.07872	2.94263	2.80612	2.96057	3.69154	3.008	3.83916	4.66247	3.65856	2.32333	3.86544	7.97201	4.58023	3.18623	3.81745	2.75941	3.02633	3.47908	3.0946	4.15682	3.41656	3.66889
MIR4454	3.34463	3.90718	3.43556	4.64904	3.18642	3.38025	3.79261	4.018	3.72593	4.64849	3.64207	3.98856	4.09611	4.0957	8.08853	3.80794	4.69238	4.33413	5.05763	4.93985	5.88727	3.48943	3.11692	5.71636	3.37322	8.52581	5.07435	3.91502	3.46991	3.27313	4.09907	6.87783	4.00316	6.18874	8.21547	3.61866	4.26892	4.49509	5.39062	4.47478	4.82686	3.30594	4.28497	4.56322	4.74934	4.04361	4.72908	4.56889	4.76673
RP11-354H21.2	3.25332	4.1256	3.94534	3.1107	3.52749	3.34073	3.79753	4.87997	2.92561	4.8694	3.33852	4.68874	3.28198	4.19434	5.81075	3.32844	3.68	3.87961	6.11387	5.08234	5.38893	3.2241	3.64672	4.53963	3.11617	5.66131	2.78081	3.93674	3.4532	3.35209	4.19582	5.83937	3.49552	5.61089	5.23494	3.73	3.53192	6.08375	3.64294	5.26	3.54203	3.0684	3.38988	3.81784	4.24249	4.13419	5.05598	4.43907	5.39876
HCG21	3.38398	3.37892	3.17014	3.92559	3.22015	3.58842	3.47159	4.09554	3.10146	3.16859	3.04603	3.15921	4.67762	3.24598	3.8261	3.55138	3.42893	3.75658	3.12943	3.30948	3.1668	3.02129	3.73465	4.81419	3.54683	5.4781	3.28633	3.94679	3.45289	3.42521	4.19708	3.22241	3.28394	4.41458	5.00077	4.30454	2.68181	3.61585	9.37468	4.50021	3.37296	3.64473	3.60088	3.06545	3.08599	3.70569	3.41127	4.17187	3.35724
AC007750.5	3.71522	5.4168	6.09474	5.67199	7.6589	5.97879	4.86389	7.28813	3.8669	6.9247	3.63312	6.36827	3.00138	6.06503	7.06642	3.3979	4.97829	5.03105	8.05934	7.38261	6.67097	4.67793	3.2406	6.37551	3.22965	7.39219	2.11056	4.183	5.07894	3.4306	6.85477	7.24162	4.8164	7.9647	7.96059	5.71705	7.6146	7.38814	5.99322	7.77965	4.42738	4.26687	5.58309	6.08371	6.54813	4.39291	6.68632	3.64266	6.58634
AC004009.3	3.73197	5.90958	3.22637	4.17326	2.96135	2.8401	4.60111	4.96528	3.60115	6.29492	3.82153	4.04338	4.40496	6.5711	7.16547	3.23401	5.55109	3.78497	6.2761	6.79907	5.60988	4.11022	3.28039	6.32924	4.88375	6.79134	7.98476	4.86484	4.29813	3.4712	5.73644	6.07385	4.71457	5.0224	5.17464	5.60702	3.65118	7.08643	6.74535	5.09278	4.18955	3.91318	5.87611	5.14942	6.55538	4.22987	7.24001	3.93781	6.81895
CTA-363E6.6	3.73197	5.90958	3.22637	4.17326	2.96135	2.8401	4.60111	4.96528	3.60115	6.29492	3.82153	4.04338	4.40496	6.5711	7.16547	3.23401	5.55109	3.78497	6.2761	6.79907	5.60988	4.11022	3.28039	6.32924	4.88375	6.79134	7.98476	4.86484	4.29813	3.4712	5.73644	6.07385	4.71457	5.0224	5.17464	5.60702	3.65118	7.08643	6.74535	5.09278	4.18955	3.91318	5.87611	5.14942	6.55538	4.22987	7.24001	3.93781	6.81895
SCEL-AS1	2.46302	2.46516	2.39247	2.15551	1.87839	2.10117	2.34283	2.24547	2.39879	2.21818	2.377	2.15677	2.57003	2.21055	3.35492	2.4515	2.43064	2.03947	1.99225	2.00176	2.44809	2.3715	2.38092	2.61327	2.27987	4.30083	2.04853	2.55416	2.17785	2.2449	2.45892	4.20603	2.12374	2.17076	5.00352	2.02995	2.20637	2.19627	2.63537	2.28128	2.29284	2.11454	2.46452	2.20678	2.10806	2.70982	2.36226	2.97772	2.27605
RP11-148B18.3	5.16551	6.55665	4.03937	4.10232	3.32755	4.01257	6.87733	4.23914	3.94389	7.4777	5.03762	4.07412	4.85827	6.4403	8.19921	4.6813	5.15202	5.62561	7.59272	7.34344	6.61483	5.01975	4.50112	6.51725	5.374	7.91783	3.53148	6.26895	4.84194	4.46397	6.60569	7.16911	5.44081	5.53281	6.76419	6.43086	3.92676	7.70687	7.07469	6.54407	6.41878	4.69089	6.52333	6.72003	8.1046	5.14531	7.61029	5.51651	8.52352
AC007563.5	5.39815	6.91417	8.73511	7.54074	8.04377	8.62344	5.83494	8.01052	9.3308	8.57212	5.47476	7.1798	5.07911	6.78521	8.64748	5.10876	6.66224	6.93167	10.1829	8.90324	8.52248	7.80453	5.2567	8.17884	5.98033	9.29211	5.61127	6.04522	6.63885	5.38621	9.30879	8.24748	6.29667	8.38375	9.6584	6.82441	7.60752	9.18072	8.18487	8.84622	5.53784	5.30161	7.72844	8.80488	8.86254	9.70629	7.47731	5.09253	9.37684
RP11-615I2.2	4.05226	4.35835	3.54076	3.77645	3.70476	3.6753	4.13649	3.85927	3.50818	4.48115	3.93562	3.71518	3.59971	4.49504	5.66976	3.96607	3.76203	3.60311	4.90924	4.98468	4.11482	3.60063	4.05644	4.38978	3.76287	5.24025	3.47497	4.03782	3.59608	4.14505	4.46288	6.3619	4.18106	4.44288	4.91886	4.1015	3.67301	5.11396	4.16396	4.28885	3.86151	3.69513	3.98165	4.15161	4.87938	4.17867	4.84377	4.48478	5.85478
RP11-867G2.2	4.65328	5.84564	4.88816	4.6235	4.73698	5.06737	5.6366	4.24642	4.60441	5.88411	5.16778	4.33893	5.2835	5.85888	7.21101	5.07107	5.03009	4.88372	5.37719	6.04004	5.69238	5.0482	5.00317	5.6816	5.07101	6.80124	5.96178	5.61534	5.15507	4.4587	5.6852	7.04413	4.78807	4.98081	6.87738	5.5899	4.79428	5.75207	6.00968	5.58932	5.30148	4.71311	5.48757	5.70315	6.27334	4.45145	6.67209	5.25535	7.22962
RP11-324O2.3	3.5435	5.45042	6.30972	6.25563	5.58754	5.04798	5.22025	5.76994	6.54097	6.01935	4.35441	6.23128	4.3162	5.60531	7.38004	4.17233	5.82566	4.66991	5.53966	5.86253	5.84279	5.92106	4.24934	5.49846	4.27473	7.2001	10.3874	4.3421	4.15016	4.27283	5.87708	6.42798	5.32271	6.12682	6.15848	5.20275	5.71786	5.81463	6.62699	6.30972	5.12559	4.53962	5.26799	5.55214	5.5446	7.57697	5.11104	4.16243	5.65054
MMP12	2.06863	2.43943	2.8983	4.01502	2.00683	1.98652	2.17693	3.32119	2.84808	3.38666	2.17403	2.71503	1.97431	3.09914	5.46722	2.20507	2.56462	2.19147	5.38229	5.76524	2.75102	2.62655	2.18865	3.54844	2.32827	4.23452	3.06106	2.42195	2.10148	2.15699	4.77127	5.61485	2.51559	4.11142	3.68172	2.13094	3.38153	5.27173	3.10698	3.65947	2.43507	2.21563	2.33795	2.65026	4.6038	3.32575	3.93352	3.52448	5.2947
AC114812.8	3.31996	3.01085	2.91892	3.10253	2.79545	2.89856	2.84039	2.90643	3.0524	2.85784	2.77101	3.0638	2.99128	3.00888	3.8468	2.9968	3.01468	2.73389	2.71462	2.90975	3.12671	2.95787	3.0388	2.70236	2.78975	4.7716	6.8914	3.40068	2.87632	2.9514	3.02015	6.42037	2.84705	2.90197	5.16237	2.78312	2.88969	3.01098	3.42352	3.7374	2.94373	2.71735	2.83059	2.76675	2.76166	3.4709	3.55693	4.07866	3.23238
ANO1-AS1	4.49603	4.83974	4.70463	4.35614	4.8432	4.43743	4.60188	5.23311	5.05096	5.86898	4.28674	4.68859	4.37337	4.46649	6.66877	4.36029	4.73422	4.54934	6.70716	5.94122	5.77145	4.11752	4.08525	5.55123	4.60779	6.72535	3.41433	4.33557	4.08658	3.74404	6.07099	6.71289	4.36704	5.35625	6.28933	4.41924	5.18339	5.85917	5.22379	6.12086	4.50959	4.12559	4.81638	5.74128	6.37716	5.85084	5.40413	4.56566	5.90438
CTD-2135D7.4	2.82701	2.75941	2.31917	2.37028	2.32842	2.76484	2.76023	3.09318	2.36133	2.55461	2.97735	2.37515	2.75338	2.48004	4.29802	2.96834	3.22871	2.21158	2.46045	2.42894	2.45129	2.53261	3.00289	2.60263	2.51182	3.98686	4.75296	3.14969	2.70609	2.73095	2.52111	4.15699	2.73869	2.45682	3.54466	2.22774	2.46979	2.44133	3.94163	2.5777	2.73765	2.5411	2.29032	2.48615	2.39547	3.55175	2.8621	3.46032	2.79387
RP11-2C24.6	4.49295	4.74583	4.53107	5.18145	4.45751	3.53566	4.8924	4.46692	3.56599	5.39122	4.98829	4.75292	4.96345	5.87837	6.55463	4.45622	4.91942	4.68763	6.011	5.64851	5.31902	3.83602	4.35054	5.23881	5.76048	6.0124	4.22126	4.53393	4.94644	4.66954	5.22274	5.41809	4.86816	5.06956	5.64524	4.88694	5.06322	6.6793	5.58093	5.71556	4.8525	4.87118	4.60977	4.45223	6.07365	3.92259	6.13573	4.9234	6.32787
RP5-998H6.2	3.80237	3.54867	3.19838	3.42349	3.26877	3.69057	3.34373	3.46292	3.30664	3.27302	3.55863	3.61394	3.65579	3.41452	3.96442	3.46156	3.50859	3.34554	3.14719	3.40707	3.64112	3.33138	3.72004	3.31513	3.24575	4.27839	3.37331	3.54441	3.31488	3.23184	3.68165	3.69414	3.28201	3.55621	5.73909	3.27639	3.10205	2.85443	3.29291	3.6927	3.41068	3.24492	3.33561	3.15912	3.13696	3.86191	3.53727	4.32887	3.46635
RP11-265D17.2	3.95507	4.75593	5.20352	4.88342	4.6043	4.08289	4.78548	5.51205	4.81401	5.81188	4.38757	4.27447	3.95877	4.92284	6.23108	3.99795	4.34268	4.41645	6.33856	6.20265	5.3073	5.0383	4.08464	5.3817	4.39399	6.43285	5.55271	4.55352	4.41608	4.31747	5.79898	6.0699	4.43261	5.95012	5.54912	4.66726	4.85407	5.9977	5.22693	6.00373	4.50616	4.39846	5.17754	5.68207	5.74231	4.46137	5.73937	4.31044	6.10149
CTD-2653D5.1	3.98993	5.90737	7.48167	6.50765	5.67008	5.56722	5.64106	8.12488	6.13222	6.74679	4.32762	7.77631	4.26324	5.6743	6.63882	3.77789	4.96224	4.58459	6.21856	6.59151	6.68436	5.8612	4.00455	5.64115	4.22211	7.00647	5.39603	4.62046	4.59194	3.70786	6.77111	7.25064	5.41686	7.8675	6.71813	5.45792	5.59502	6.26667	6.05362	7.94837	5.10863	3.79335	5.01994	6.69531	5.24568	6.16032	6.20398	4.23611	6.12898
WDR11-AS1	3.43664	4.39616	5.38401	4.84804	4.86423	4.37858	4.50145	6.51087	5.10681	6.40668	3.61293	5.98623	3.56656	5.37776	5.9368	4.12673	4.6721	4.69069	6.42162	5.66924	5.49997	3.49464	3.57663	5.2022	3.3879	6.22346	2.89532	4.23579	3.70693	4.74838	5.61833	5.92916	4.7677	6.54286	5.86091	5.52095	5.10116	6.51753	5.0725	6.99228	4.66146	4.65396	4.93399	5.81816	5.6571	4.249	5.50022	4.09319	5.80025
RP11-165P7.1	4.02837	4.13722	4.47487	4.80925	3.80435	3.43673	4.26144	4.54549	4.24974	5.00566	3.62392	4.13961	3.59388	5.35223	6.08881	3.34764	3.64216	3.83708	5.17567	5.59969	4.20084	4.10297	3.52146	4.67887	3.82819	5.52829	3.85909	4.71594	3.84681	3.55933	4.55496	6.85493	4.02449	5.02973	5.37753	4.46585	4.27343	6.01531	5.20004	4.74721	4.22522	3.91997	4.37873	4.59631	5.25378	4.79517	6.07466	4.19517	5.50183
hsa-mir-7515	4.28885	5.38582	5.95249	5.67284	5.55849	5.2546	5.48111	6.25671	5.62144	6.38328	4.63985	6.10882	4.34485	5.62568	6.56471	4.07314	5.04971	5.08103	6.6296	6.59969	6.14817	5.1997	4.33914	5.91493	4.56999	6.51958	4.61099	4.87545	4.97733	4.36156	6.39961	6.57278	5.14614	6.42739	6.22236	5.51421	5.64774	6.60324	5.75495	6.41237	4.92252	4.37529	5.32104	6.02324	5.90885	5.36749	6.55683	3.82688	6.73217
RP11-344N10.2	5.7186	5.05198	6.79148	6.17944	6.16122	5.45549	5.82324	7.74627	6.4451	6.68734	5.4573	6.38971	5.5866	6.38217	6.33552	5.29291	5.81633	5.8545	6.16846	6.70133	5.96689	5.69536	5.17162	5.88987	5.83692	6.52076	5.60214	4.85601	5.32803	5.88384	6.07357	7.06295	5.55722	6.8751	6.41487	5.83193	6.11136	6.96214	6.14073	6.87271	6.04986	5.65487	5.8361	6.20677	6.0722	6.02308	6.43819	4.84149	6.33878
RP11-1143G9.4	5.47115	8.18795	7.6673	8.53884	6.51626	6.39923	7.7147	7.1398	7.9964	8.39467	5.69183	7.86921	6.7168	8.43606	9.3581	5.05177	8.13025	7.63622	8.84359	8.264	7.72181	8.53903	6.06385	8.08105	6.6884	8.95421	9.11173	7.0641	6.02427	5.91284	8.07699	8.35347	7.71959	8.46436	7.86197	8.14398	7.60429	8.14576	9.51868	7.8999	7.18083	7.08598	7.1731	7.53701	7.26669	6.64882	8.94073	4.31162	7.97506
RP1-244F24.1	3.2352	3.56272	4.66823	3.89971	4.20908	3.36243	3.4033	4.63162	3.05294	4.48281	3.13616	4.24235	3.03068	3.48739	4.46301	3.11095	3.39298	3.83112	4.48687	4.13804	4.45793	3.38281	3.51659	3.77436	3.18354	4.81958	4.27012	3.97608	3.44228	3.14008	4.3963	4.82802	3.62369	4.86104	4.50418	3.59827	3.77899	4.34312	3.92101	4.78255	3.34213	2.82717	3.31794	4.08258	4.13971	3.94587	3.80461	4.42122	4.41905
RP11-758N13.1	5.76574	6.75648	7.60549	7.38541	6.28628	5.96218	6.37495	8.26832	5.97211	6.79002	5.71296	6.3727	5.28701	6.10503	7.53256	5.01386	5.87083	5.23799	6.40472	7.5482	6.62566	6.97005	4.81537	6.61602	5.84868	7.5852	5.91942	5.3004	5.78795	5.22966	6.45941	7.09975	5.24001	7.58767	5.80211	5.07787	6.06777	6.54299	6.21444	7.92637	4.94366	5.17482	5.9491	6.72497	5.84322	6.44314	6.07333	5.35382	6.91809
RP11-181K12.2	3.6938	4.11278	5.45664	5.09413	5.37246	4.66285	3.64491	4.81646	5.31434	4.3253	3.55476	5.21748	3.65765	3.66171	4.79134	3.50983	3.90991	3.88439	4.30809	4.10889	4.74271	4.08828	3.6018	3.89313	3.6227	4.8346	3.99811	3.77834	3.97311	3.0053	4.91326	5.75317	3.64077	4.75146	5.45633	3.88214	5.03918	4.28173	4.61586	5.28884	3.83283	3.51425	3.7198	4.45402	3.84956	5.27232	4.01369	4.07587	4.0735
RP11-302F12.3	3.21189	3.10976	3.543	4.77747	3.06927	3.32263	3.48796	3.69525	3.10397	4.94168	3.10808	3.5152	2.95388	4.16548	5.35199	3.06461	3.40137	3.19941	3.93866	4.02026	3.45875	3.18593	3.29042	3.71853	2.95866	5.05747	5.6543	3.32929	2.89515	3.29284	3.97789	6.86173	3.20766	3.57108	4.41073	3.8542	3.27599	4.80501	3.94112	3.48866	3.43344	3.51747	3.62591	3.40765	4.34988	4.10241	4.32793	4.0636	4.40892
TTN-AS1	6.29925	5.09307	6.03936	5.45245	4.44074	4.33148	5.43753	4.77151	5.88352	4.92933	6.01619	5.4171	5.96171	5.80305	4.30959	5.84507	5.59334	5.9592	4.71092	5.05166	5.22112	5.06578	6.05395	6.22835	6.41706	4.07237	3.93823	5.66633	6.27118	6.66352	4.55675	4.33493	6.21229	4.08553	4.48084	6.16126	4.50239	5.02824	5.84835	4.13073	6.25276	6.14835	5.67936	5.48732	5.66452	5.1483	5.21099	4.94849	4.24841
RP11-171I2.1	6.24166	5.01088	5.92492	5.33957	4.27112	4.19364	5.32478	4.63423	5.74346	4.76215	5.93199	5.29645	5.85785	5.62394	4.12771	5.84306	5.46865	5.79332	4.49876	4.84677	5.0913	4.94256	6.01587	6.09843	6.29571	3.84846	3.71652	5.60416	6.14973	6.56771	4.38758	4.14586	6.07385	3.89748	4.29319	6.01756	4.32063	4.83444	5.68758	3.96034	6.11921	5.9743	5.53314	5.36197	5.47316	5.04373	5.04262	4.8625	4.04051
RP11-100L22.4	8.99349	7.31733	6.20056	5.79368	6.94857	6.7656	9.0316	7.67523	7.59152	6.83107	8.66407	6.04248	9.53907	8.83109	5.55504	8.84302	8.94482	8.61314	6.14923	7.08774	7.17492	8.19486	8.75807	8.0051	9.21387	5.6334	5.89811	8.41917	9.0265	8.98446	6.05806	6.30027	8.68383	6.33668	6.78713	8.37666	7.08025	7.19683	6.90566	6.16754	9.08888	9.15619	8.44254	6.96295	7.39574	5.6932	7.5883	9.48554	6.39067
LBX1-AS1	8.8747	7.69375	5.88589	5.54052	6.22976	6.05234	7.97597	6.26377	5.2043	6.33411	8.39478	5.53474	7.97454	6.6401	5.72602	8.75856	8.12245	8.33569	5.8816	6.42518	7.50189	7.27995	8.94244	7.76796	8.72478	5.82522	4.5978	7.45779	9.30375	8.59717	5.98515	5.64893	8.19099	5.92293	6.35469	7.79048	6.24145	6.05742	6.83266	6.07194	8.46849	8.88469	7.96077	7.13811	6.26498	4.8241	6.27669	6.61813	6.35252
LINC00226	8.40553	7.28694	4.74238	4.5127	5.20401	5.42479	7.68075	4.40583	4.3601	6.78361	7.80717	4.53425	8.19417	7.47511	5.14635	8.41291	7.69645	7.884	6.28126	6.78473	7.23329	6.95278	7.91878	7.34851	7.84242	5.75517	4.31194	7.60274	7.75011	7.80045	5.89614	6.3583	7.52343	4.75745	5.13841	7.65456	5.21344	6.74084	7.21713	5.33389	8.07272	8.23737	7.64726	7.08761	7.45794	4.18649	6.91307	6.91693	7.18995
CTD-2308B18.1	6.63241	5.24243	6.3291	5.6315	4.45222	4.36142	5.62456	4.82867	6.14261	4.99837	6.29266	5.60903	6.22908	6.00432	4.28683	6.10255	5.79923	6.20796	4.72796	5.1431	5.37034	5.19571	6.3608	6.52681	6.73678	4.01462	3.84225	5.87036	6.57645	7.05497	4.58205	4.31142	6.52079	4.03821	4.48729	6.45047	4.50554	5.10434	6.09922	4.08194	6.54283	6.40919	5.88895	5.69651	5.8592	5.28511	5.33921	5.03245	4.23878
RP11-171I2.4	6.63241	5.24243	6.3291	5.6315	4.45222	4.36142	5.62456	4.82867	6.14261	4.99837	6.29266	5.60903	6.22908	6.00432	4.28683	6.10255	5.79923	6.20796	4.72796	5.1431	5.37034	5.19571	6.3608	6.52681	6.73678	4.01462	3.84225	5.87036	6.57645	7.05497	4.58205	4.31142	6.52079	4.03821	4.48729	6.45047	4.50554	5.10434	6.09922	4.08194	6.54283	6.40919	5.88895	5.69651	5.8592	5.28511	5.33921	5.03245	4.23878
RP11-171I2.5	6.63241	5.24243	6.3291	5.6315	4.45222	4.36142	5.62456	4.82867	6.14261	4.99837	6.29266	5.60903	6.22908	6.00432	4.28683	6.10255	5.79923	6.20796	4.72796	5.1431	5.37034	5.19571	6.3608	6.52681	6.73678	4.01462	3.84225	5.87036	6.57645	7.05497	4.58205	4.31142	6.52079	4.03821	4.48729	6.45047	4.50554	5.10434	6.09922	4.08194	6.54283	6.40919	5.88895	5.69651	5.8592	5.28511	5.33921	5.03245	4.23878
RP11-65L3.2	6.63241	5.24243	6.3291	5.6315	4.45222	4.36142	5.62456	4.82867	6.14261	4.99837	6.29266	5.60903	6.22908	6.00432	4.28683	6.10255	5.79923	6.20796	4.72796	5.1431	5.37034	5.19571	6.3608	6.52681	6.73678	4.01462	3.84225	5.87036	6.57645	7.05497	4.58205	4.31142	6.52079	4.03821	4.48729	6.45047	4.50554	5.10434	6.09922	4.08194	6.54283	6.40919	5.88895	5.69651	5.8592	5.28511	5.33921	5.03245	4.23878
RP11-65L3.4	6.63241	5.24243	6.3291	5.6315	4.45222	4.36142	5.62456	4.82867	6.14261	4.99837	6.29266	5.60903	6.22908	6.00432	4.28683	6.10255	5.79923	6.20796	4.72796	5.1431	5.37034	5.19571	6.3608	6.52681	6.73678	4.01462	3.84225	5.87036	6.57645	7.05497	4.58205	4.31142	6.52079	4.03821	4.48729	6.45047	4.50554	5.10434	6.09922	4.08194	6.54283	6.40919	5.88895	5.69651	5.8592	5.28511	5.33921	5.03245	4.23878
RP5-1121A15.3	11.6683	10.8983	6.91566	6.21248	3.89146	3.60719	11.478	5.97684	4.75582	10.4627	11.4905	6.29254	11.6753	11.4569	8.72906	11.5273	11.4298	11.6459	8.81167	10.6921	10.3678	11.2764	11.426	11.2768	11.6972	8.85287	7.24921	10.7908	11.5507	11.7274	8.27209	9.46403	11.6	7.0013	5.21514	11.449	5.8462	10.7804	9.97677	8.15723	11.5544	11.7236	11.4754	10.7898	11.17	4.51324	11.0952	11.6571	10.892
RP11-133O22.6	10.917	10.3015	8.2389	6.15644	4.99905	5.23877	10.1907	6.78502	4.86992	9.17699	10.4939	7.38941	10.6926	9.82844	7.63485	10.6877	10.3972	10.6049	7.48648	9.47413	9.83238	10.6204	10.5727	9.9876	10.6483	8.23914	7.09829	9.72199	10.4686	10.609	8.57045	8.42959	10.4811	6.23305	5.59955	10.1812	5.55151	8.87025	9.08985	8.88922	10.6586	10.5834	10.3451	10.1653	9.2799	4.87389	8.44327	10.2891	9.18031
F11-AS1	7.86666	6.86727	3.25254	3.848	4.21641	3.99924	7.21505	2.88524	2.65179	6.43953	8.1632	2.91594	7.48091	7.35349	3.98364	7.75706	7.36496	7.55321	5.39639	5.70134	6.38028	6.77073	7.84469	7.2314	8.06534	4.22425	6.84811	7.0219	7.31184	7.19269	4.54416	4.89826	7.39415	3.07817	4.62291	7.70958	5.07014	6.22625	6.32368	3.37061	7.29241	7.7953	7.03382	6.18462	6.51249	2.88909	6.32341	5.42272	5.29619
RP11-156K13.2	7.08114	4.0845	2.53593	2.29525	2.20772	2.2925	7.66064	2.52294	2.05068	2.53355	6.14242	2.28665	7.35421	7.54703	2.26501	7.32333	5.73392	6.21802	3.75967	4.6719	4.16384	7.69319	7.42957	5.15717	8.35945	2.96605	2.30915	5.90014	5.33048	7.59668	2.59196	2.57143	7.289	2.37833	2.30395	7.30642	2.25776	5.10536	4.17121	2.82491	5.56079	7.37901	5.50973	5.17729	5.55031	2.45983	5.44657	5.27057	4.41814
AC010525.6	10.6143	9.59229	6.68692	4.75057	3.47852	4.51007	9.18765	4.39417	3.7677	7.16798	10.1457	5.65133	10.9656	7.12122	4.62002	10.7476	10.2134	10.1744	4.8541	8.19057	9.315	10.4155	10.6666	9.78299	10.6914	6.43607	3.77712	10.4431	10.899	11.211	6.86494	5.54698	10.5264	4.29037	3.80678	10.1232	3.77532	6.69982	7.90221	7.46746	10.8153	11.0885	9.83843	9.3619	8.40422	3.15008	5.47114	9.82921	7.43886
RP11-794P6.1	10.536	11.3344	7.03589	4.90825	3.3428	3.58745	10.4012	4.03528	3.58028	10.4724	12.2997	7.26296	11.8752	10.8888	6.81028	12.3325	11.9927	12.1901	8.2911	8.68825	11.5779	10.0549	10.7527	9.96653	12.1527	8.04766	7.70452	11.3344	12.09	12.1317	7.87278	8.96812	10.4353	4.64358	3.53799	11.4737	4.17542	10.0263	10.0465	5.84238	10.3329	10.6678	11.965	11.3986	10.9718	3.19014	9.49959	10.8142	9.39596
[truncated: 88 more columns]
