# Supplementary material for: Analysis of distinct long noncoding RNA transcriptional fingerprints in pancreatic ductal adenocarcinoma
Source: Cancer Med. 2017 Feb 21;6(3):673–80. doi: 10.1002/cam4.1027 (PMC5345666; doi:10.1002/cam4.1027)
Supplement: Supplementary file 2 — Table S2. Sequences for primers and siRNAs. [file CAM4-6-673-s002.xlsx]

## Sheet: Sheet1
Primers	sequence 5'-3'
ACTB F	CTCACCATGGATGATGATATCGC
ACTB R	AGGAATCCTTCTGACCCATGC
CASC9 F	TTGGTCAGCCACATTCATGGT
CASC9 R	AGTGCCAATGACTCTCCAGC
LINC00152 F	AAAATCACGACTCAGCCCCC
LINC00152 R	AATGGGAAACCGACCAGACC
siRNA
CASC9 1#	GAAACAGGTTATGTTTGGCTGGAGA
CASC9 2#	CAGCAAAGCAATGGAAGCATGTATT
LINC00152 1#	CGGAATGCAGCTGAAAGATTCCCTG
LINC00152 2#	TGTGGACTCTGAGGCCTCTGCATTT
